# Supplementary material for: Tunable hybrid zeolites prepared by partial interconversion
Source: Nat Commun. 2023 Mar 6;14:1256. doi: 10.1038/s41467-023-36502-3 (PMC9988824; doi:10.1038/s41467-023-36502-3)
Supplement: Supplementary file 3 — Source Data [file 41467_2023_36502_MOESM3_ESM.xlsx]

## Sheet: Figure 1A
Figure 1A			XRD
FAU ref			39 h			48 h			72 h			96 h
2q	Intensity		2q	Intensity		2q	Intensity		2q	Intensity		2q	Intensity
2.5	4067		5	1811		5	1373		5	1383		5	1021
2.55	4089		5.05	1684		5.05	1293		5.05	1273		5.05	1028
2.6	3828		5.1	1688		5.1	1279		5.1	1422		5.1	1045
2.65	3884		5.15	1697		5.15	1252		5.15	1365		5.15	978
2.7	3753		5.2	1683		5.2	1303		5.2	1324		5.2	961
2.75	3774		5.25	1575		5.25	1198		5.25	1299		5.25	937
2.8	3497		5.3	1661		5.3	1272		5.3	1307		5.3	946
2.85	3495		5.35	1611		5.35	1220		5.35	1282		5.35	973
2.9	3329		5.4	1577		5.4	1237		5.4	1321		5.4	943
2.95	3309		5.45	1529		5.45	1167		5.45	1234		5.45	967
3	3280		5.5	1629		5.5	1184		5.5	1204		5.5	931
3.05	3180		5.55	1450		5.55	1113		5.55	1196		5.55	920
3.1	3001		5.6	1566		5.6	1185		5.6	1231		5.6	943
3.15	2972		5.65	1536		5.65	1131		5.65	1225		5.65	932
3.2	2996		5.7	1558		5.7	1140		5.7	1252		5.7	933
3.25	2871		5.75	1532		5.75	1100		5.75	1096		5.75	898
3.3	2770		5.8	1512		5.8	1103		5.8	1195		5.8	893
3.35	2672		5.85	1465		5.85	1081		5.85	1169		5.85	962
3.4	2685		5.9	1457		5.9	1088		5.9	1137		5.9	976
3.45	2580		5.95	1403		5.95	1162		5.95	1163		5.95	890
3.5	2584		6	1506		6	1168		6	1188		6	942
3.55	2458		6.05	1408		6.05	1079		6.05	1122		6.05	852
3.6	2488		6.1	1403		6.1	1116		6.1	1212		6.1	907
3.65	2419		6.15	1393		6.15	1111		6.15	1129		6.15	954
3.7	2334		6.2	1413		6.2	1101		6.2	1137		6.2	892
3.75	2463		6.25	1341		6.25	1084		6.25	1122		6.25	948
3.8	2365		6.3	1454		6.3	1139		6.3	1099		6.3	920
3.85	2402		6.35	1341		6.35	1114		6.35	1130		6.35	938
3.9	2337		6.4	1342		6.4	1020		6.4	1083		6.4	888
3.95	2317		6.45	1251		6.45	1041		6.45	991		6.45	919
4	2410		6.5	1297		6.5	1023		6.5	995		6.5	886
4.05	2354		6.55	1155		6.55	919		6.55	1041		6.55	948
4.1	2264		6.6	1260		6.6	989		6.6	1034		6.6	906
4.15	2262		6.65	1231		6.65	925		6.65	1026		6.65	988
4.2	2375		6.7	1197		6.7	965		6.7	1013		6.7	1011
4.25	2368		6.75	1190		6.75	965		6.75	1034		6.75	1073
4.3	2297		6.8	1217		6.8	968		6.8	1013		6.8	1083
4.35	2358		6.85	1154		6.85	959		6.85	940		6.85	1079
4.4	2284		6.9	1164		6.9	985		6.9	1015		6.9	1073
4.45	2377		6.95	1140		6.95	945		6.95	955		6.95	1173
4.5	2295		7	1193		7	974		7	1001		7	1226
4.55	2341		7.05	1163		7.05	922		7.05	994		7.05	1268
4.6	2328		7.1	1173		7.1	933		7.1	987		7.1	1340
4.65	2343		7.15	1144		7.15	930		7.15	1019		7.15	1413
4.7	2407		7.2	1127		7.2	938		7.2	1042		7.2	1553
4.75	2502		7.25	1042		7.25	967		7.25	1056		7.25	1592
4.8	2496		7.3	1172		7.3	1003		7.3	1040		7.3	1683
4.85	2591		7.35	1109		7.35	984		7.35	1061		7.35	1857
4.9	2635		7.4	1106		7.4	993		7.4	1074		7.4	1897
4.95	2677		7.45	1070		7.45	974		7.45	1057		7.45	2074
5	2748		7.5	1146		7.5	943		7.5	1151		7.5	2351
5.05	2771		7.55	1065		7.55	1063		7.55	1127		7.55	2517
5.1	2917		7.6	1058		7.6	1068		7.6	1212		7.6	2830
5.15	2939		7.65	1134		7.65	1026		7.65	1225		7.65	3158
5.2	3042		7.7	1042		7.7	1109		7.7	1268		7.7	3531
5.25	3052		7.75	1036		7.75	1177		7.75	1331		7.75	4068
5.3	3207		7.8	1092		7.8	1221		7.8	1464		7.8	4707
5.35	3347		7.85	1023		7.85	1300		7.85	1549		7.85	5858
5.4	3554		7.9	1027		7.9	1482		7.9	1797		7.9	7632
5.45	3595		7.95	1014		7.95	1538		7.95	1996		7.95	9112
5.5	3911		8	1016		8	1260		8	1659		8	5980
5.55	4098		8.05	1005		8.05	1046		8.05	1209		8.05	2790
5.6	4311		8.1	1013		8.1	897		8.1	979		8.1	1597
5.65	4615		8.15	1012		8.15	882		8.15	948		8.15	1493
5.7	4930		8.2	1092		8.2	847		8.2	986		8.2	1459
5.75	5341		8.25	957		8.25	899		8.25	968		8.25	1516
5.8	5665		8.3	1054		8.3	839		8.3	934		8.3	1581
5.85	6187		8.35	960		8.35	892		8.35	963		8.35	1719
5.9	6362		8.4	982		8.4	852		8.4	999		8.4	1807
5.95	7392		8.45	979		8.45	854		8.45	1013		8.45	2026
6	7854		8.5	1004		8.5	917		8.5	1079		8.5	2172
6.05	8875		8.55	960		8.55	966		8.55	1080		8.55	2449
6.1	10077		8.6	970		8.6	1000		8.6	1055		8.6	2702
6.15	11713		8.65	957		8.65	1010		8.65	1151		8.65	3125
6.2	13791		8.7	1006		8.7	1038		8.7	1208		8.7	3677
6.25	17837		8.75	962		8.75	1140		8.75	1370		8.75	4684
6.3	22018		8.8	939		8.8	1305		8.8	1458		8.8	5703
6.35	15486		8.85	923		8.85	1187		8.85	1438		8.85	5657
6.4	5796		8.9	938		8.9	1109		8.9	1307		8.9	4582
6.45	3194		8.95	914		8.95	900		8.95	1100		8.95	2797
6.5	2431		9	911		9	818		9	930		9	1857
6.55	2060		9.05	834		9.05	837		9.05	885		9.05	1781
6.6	1903		9.1	925		9.1	819		9.1	945		9.1	1649
6.65	1808		9.15	896		9.15	808		9.15	903		9.15	1443
6.7	1688		9.2	895		9.2	818		9.2	835		9.2	1108
6.75	1665		9.25	854		9.25	731		9.25	806		9.25	842
6.8	1579		9.3	882		9.3	777		9.3	760		9.3	748
6.85	1527		9.35	832		9.35	730		9.35	702		9.35	685
6.9	1531		9.4	895		9.4	710		9.4	737		9.4	635
6.95	1441		9.45	875		9.45	708		9.45	766		9.45	620
7	1357		9.5	886		9.5	695		9.5	791		9.5	634
7.05	1484		9.55	871		9.55	717		9.55	721		9.55	644
7.1	1335		9.6	886		9.6	733		9.6	728		9.6	627
7.15	1307		9.65	886		9.65	693		9.65	728		9.65	650
7.2	1313		9.7	851		9.7	706		9.7	759		9.7	640
7.25	1198		9.75	837		9.75	756		9.75	662		9.75	609
7.3	1198		9.8	825		9.8	750		9.8	774		9.8	695
7.35	1247		9.85	836		9.85	704		9.85	728		9.85	659
7.4	1147		9.9	729		9.9	723		9.9	749		9.9	651
7.45	1189		9.95	777		9.95	709		9.95	730		9.95	637
7.5	1148		10	818		10	714		10	728		10	586
7.55	1171		10.05	800		10.05	760		10.05	738		10.05	568
7.6	1179		10.1	837		10.1	731		10.1	708		10.1	574
7.65	1099		10.15	835		10.15	750		10.15	712		10.15	568
7.7	1098		10.2	845		10.2	741		10.2	738		10.2	576
7.75	1132		10.25	844		10.25	751		10.25	739		10.25	551
7.8	1095		10.3	821		10.3	794		10.3	771		10.3	577
7.85	1056		10.35	873		10.35	659		10.35	734		10.35	604
7.9	1099		10.4	886		10.4	712		10.4	654		10.4	567
7.95	1056		10.45	816		10.45	647		10.45	655		10.45	581
8	1071		10.5	802		10.5	709		10.5	659		10.5	516
8.05	1014		10.55	773		10.55	695		10.55	666		10.55	553
8.1	1010		10.6	831		10.6	670		10.6	679		10.6	535
8.15	1017		10.65	738		10.65	653		10.65	691		10.65	544
8.2	1044		10.7	779		10.7	647		10.7	683		10.7	518
8.25	1005		10.75	738		10.75	674		10.75	646		10.75	510
8.3	965		10.8	767		10.8	699		10.8	626		10.8	537
8.35	996		10.85	730		10.85	685		10.85	691		10.85	551
8.4	968		10.9	738		10.9	668		10.9	642		10.9	511
8.45	966		10.95	776		10.95	645		10.95	625		10.95	562
8.5	999		11	737		11	704		11	705		11	526
8.55	919		11.05	728		11.05	667		11.05	686		11.05	481
8.6	867		11.1	741		11.1	615		11.1	670		11.1	535
8.65	973		11.15	764		11.15	665		11.15	718		11.15	500
8.7	932		11.2	716		11.2	686		11.2	670		11.2	523
8.75	950		11.25	721		11.25	666		11.25	645		11.25	534
8.8	881		11.3	729		11.3	631		11.3	673		11.3	512
8.85	923		11.35	705		11.35	666		11.35	635		11.35	461
8.9	988		11.4	736		11.4	660		11.4	686		11.4	523
8.95	970		11.45	726		11.45	643		11.45	660		11.45	519
9	951		11.5	675		11.5	656		11.5	621		11.5	520
9.05	1023		11.55	774		11.55	589		11.55	625		11.55	531
9.1	998		11.6	730		11.6	626		11.6	666		11.6	547
9.15	991		11.65	710		11.65	607		11.65	612		11.65	545
9.2	1113		11.7	716		11.7	654		11.7	659		11.7	523
9.25	1092		11.75	713		11.75	583		11.75	624		11.75	532
9.3	1168		11.8	727		11.8	664		11.8	638		11.8	550
9.35	1157		11.85	645		11.85	625		11.85	642		11.85	576
9.4	1210		11.9	653		11.9	653		11.9	668		11.9	666
9.45	1273		11.95	712		11.95	705		11.95	670		11.95	572
9.5	1280		12	715		12	657		12	630		12	569
9.55	1410		12.05	721		12.05	622		12.05	634		12.05	491
9.6	1429		12.1	724		12.1	635		12.1	668		12.1	525
9.65	1540		12.15	683		12.15	600		12.15	632		12.15	514
9.7	1638		12.2	694		12.2	662		12.2	615		12.2	475
9.75	1730		12.25	712		12.25	643		12.25	641		12.25	471
9.8	1841		12.3	661		12.3	668		12.3	659		12.3	496
9.85	1978		12.35	719		12.35	622		12.35	603		12.35	478
9.9	2155		12.4	679		12.4	592		12.4	557		12.4	504
9.95	2409		12.45	676		12.45	630		12.45	628		12.45	512
10	2646		12.5	658		12.5	639		12.5	634		12.5	550
10.05	3135		12.55	680		12.55	626		12.55	626		12.55	522
10.1	3407		12.6	696		12.6	588		12.6	618		12.6	490
10.15	4077		12.65	671		12.65	604		12.65	604		12.65	511
10.2	5016		12.7	661		12.7	609		12.7	643		12.7	511
10.25	6421		12.75	666		12.75	594		12.75	603		12.75	512
10.3	7748		12.8	676		12.8	631		12.8	554		12.8	527
10.35	5797		12.85	672		12.85	600		12.85	604		12.85	539
10.4	2593		12.9	683		12.9	571		12.9	587		12.9	614
10.45	1600		12.95	640		12.95	605		12.95	634		12.95	587
10.5	1290		13	689		13	641		13	618		13	581
10.55	1154		13.05	661		13.05	662		13.05	640		13.05	594
10.6	1111		13.1	615		13.1	601		13.1	595		13.1	708
10.65	1034		13.15	640		13.15	661		13.15	683		13.15	819
10.7	981		13.2	657		13.2	689		13.2	679		13.2	934
10.75	930		13.25	652		13.25	660		13.25	709		13.25	1027
10.8	993		13.3	698		13.3	611		13.3	609		13.3	780
10.85	1033		13.35	657		13.35	614		13.35	603		13.35	553
10.9	1008		13.4	647		13.4	615		13.4	572		13.4	520
10.95	1011		13.45	664		13.45	604		13.45	589		13.45	535
11	972		13.5	629		13.5	612		13.5	605		13.5	542
11.05	1012		13.55	638		13.55	603		13.55	623		13.55	585
11.1	1034		13.6	650		13.6	603		13.6	614		13.6	620
11.15	994		13.65	630		13.65	622		13.65	639		13.65	631
11.2	1058		13.7	647		13.7	610		13.7	642		13.7	680
11.25	1083		13.75	643		13.75	654		13.75	598		13.75	719
11.3	1101		13.8	630		13.8	658		13.8	590		13.8	832
11.35	1215		13.85	646		13.85	647		13.85	722		13.85	952
11.4	1182		13.9	655		13.9	637		13.9	708		13.9	1112
11.45	1325		13.95	633		13.95	641		13.95	718		13.95	1223
11.5	1320		14	619		14	584		14	674		14	959
11.55	1403		14.05	589		14.05	624		14.05	646		14.05	726
11.6	1663		14.1	612		14.1	622		14.1	614		14.1	615
11.65	1693		14.15	659		14.15	627		14.15	574		14.15	606
11.7	1869		14.2	632		14.2	568		14.2	615		14.2	582
11.75	2034		14.25	628		14.25	615		14.25	565		14.25	597
11.8	2274		14.3	618		14.3	607		14.3	637		14.3	588
11.85	2591		14.35	610		14.35	592		14.35	625		14.35	657
11.9	2954		14.4	620		14.4	566		14.4	621		14.4	677
11.95	3449		14.45	631		14.45	634		14.45	596		14.45	720
12	4288		14.5	691		14.5	630		14.5	619		14.5	837
12.05	5561		14.55	636		14.55	668		14.55	643		14.55	968
12.1	6067		14.6	661		14.6	592		14.6	668		14.6	1027
12.15	3746		14.65	641		14.65	624		14.65	728		14.65	1219
12.2	1733		14.7	649		14.7	658		14.7	678		14.7	1416
12.25	1069		14.75	629		14.75	750		14.75	779		14.75	1775
12.3	944		14.8	645		14.8	696		14.8	825		14.8	1974
12.35	853		14.85	660		14.85	697		14.85	714		14.85	1593
12.4	836		14.9	663		14.9	687		14.9	703		14.9	1184
12.45	851		14.95	626		14.95	678		14.95	627		14.95	974
12.5	814		15	648		15	649		15	640		15	741
12.55	757		15.05	629		15.05	615		15.05	642		15.05	586
12.6	748		15.1	686		15.1	600		15.1	645		15.1	595
12.65	715		15.15	674		15.15	656		15.15	587		15.15	590
12.7	687		15.2	598		15.2	623		15.2	611		15.2	638
12.75	710		15.25	679		15.25	656		15.25	705		15.25	649
12.8	737		15.3	659		15.3	639		15.3	593		15.3	701
12.85	719		15.35	631		15.35	623		15.35	632		15.35	745
12.9	635		15.4	669		15.4	659		15.4	691		15.4	814
12.95	662		15.45	713		15.45	687		15.45	738		15.45	880
13	656		15.5	687		15.5	655		15.5	729		15.5	1030
13.05	703		15.55	696		15.55	709		15.55	696		15.55	1153
13.1	659		15.6	722		15.6	700		15.6	686		15.6	1056
13.15	628		15.65	631		15.65	671		15.65	719		15.65	944
13.2	652		15.7	729		15.7	692		15.7	688		15.7	858
13.25	688		15.75	676		15.75	703		15.75	703		15.75	862
13.3	678		15.8	736		15.8	687		15.8	772		15.8	1006
13.35	658		15.85	725		15.85	757		15.85	774		15.85	1276
13.4	653		15.9	741		15.9	805		15.9	777		15.9	1457
13.45	672		15.95	750		15.95	734		15.95	833		15.95	1302
13.5	639		16	718		16	749		16	738		16	971
13.55	643		16.05	679		16.05	703		16.05	735		16.05	659
13.6	637		16.1	709		16.1	689		16.1	641		16.1	553
13.65	680		16.15	671		16.15	655		16.15	632		16.15	518
13.7	647		16.2	677		16.2	683		16.2	683		16.2	555
13.75	602		16.25	677		16.25	611		16.25	665		16.25	566
13.8	647		16.3	670		16.3	653		16.3	671		16.3	494
13.85	608		16.35	696		16.35	657		16.35	660		16.35	499
13.9	664		16.4	722		16.4	691		16.4	676		16.4	499
13.95	644		16.45	712		16.45	692		16.45	684		16.45	562
14	651		16.5	676		16.5	658		16.5	659		16.5	560
14.05	691		16.55	653		16.55	719		16.55	659		16.55	604
14.1	640		16.6	715		16.6	661		16.6	684		16.6	571
14.15	698		16.65	730		16.65	718		16.65	722		16.65	524
14.2	647		16.7	681		16.7	682		16.7	671		16.7	445
14.25	678		16.75	683		16.75	644		16.75	712		16.75	439
14.3	712		16.8	692		16.8	687		16.8	648		16.8	444
14.35	726		16.85	698		16.85	690		16.85	670		16.85	410
14.4	742		16.9	712		16.9	670		16.9	668		16.9	492
14.45	740		16.95	743		16.95	664		16.95	690		16.95	451
14.5	739		17	746		17	708		17	690		17	429
14.55	806		17.05	700		17.05	715		17.05	736		17.05	491
14.6	815		17.1	727		17.1	729		17.1	656		17.1	488
14.65	765		17.15	757		17.15	722		17.15	692		17.15	516
14.7	704		17.2	774		17.2	738		17.2	696		17.2	562
14.75	741		17.25	765		17.25	742		17.25	762		17.25	570
14.8	734		17.3	713		17.3	760		17.3	742		17.3	613
14.85	699		17.35	727		17.35	783		17.35	743		17.35	593
14.9	737		17.4	775		17.4	722		17.4	778		17.4	530
14.95	754		17.45	746		17.45	723		17.45	697		17.45	571
15	815		17.5	758		17.5	746		17.5	742		17.5	676
15.05	893		17.55	788		17.55	784		17.55	724		17.55	733
15.1	893		17.6	746		17.6	756		17.6	766		17.6	885
15.15	965		17.65	821		17.65	807		17.65	785		17.65	916
15.2	1001		17.7	742		17.7	798		17.7	842		17.7	922
15.25	1139		17.75	798		17.75	777		17.75	797		17.75	869
15.3	1208		17.8	803		17.8	834		17.8	826		17.8	858
15.35	1319		17.85	793		17.85	770		17.85	785		17.85	829
15.4	1434		17.9	812		17.9	733		17.9	803		17.9	618
15.45	1641		17.95	833		17.95	774		17.95	841		17.95	483
15.5	2003		18	794		18	835		18	776		18	470
15.55	2181		18.05	834		18.05	765		18.05	782		18.05	434
15.6	2615		18.1	833		18.1	794		18.1	814		18.1	447
15.65	3061		18.15	811		18.15	796		18.15	785		18.15	472
15.7	3686		18.2	867		18.2	884		18.2	775		18.2	485
15.75	4384		18.25	831		18.25	822		18.25	793		18.25	462
15.8	5492		18.3	814		18.3	841		18.3	821		18.3	448
15.85	7608		18.35	875		18.35	803		18.35	847		18.35	431
15.9	9250		18.4	816		18.4	813		18.4	828		18.4	419
15.95	7363		18.45	891		18.45	879		18.45	787		18.45	416
16	3695		18.5	867		18.5	850		18.5	893		18.5	462
16.05	1723		18.55	891		18.55	875		18.55	843		18.55	445
16.1	1271		18.6	890		18.6	882		18.6	857		18.6	391
16.15	1075		18.65	885		18.65	888		18.65	882		18.65	467
16.2	1007		18.7	904		18.7	959		18.7	929		18.7	429
16.25	927		18.75	951		18.75	888		18.75	934		18.75	455
16.3	854		18.8	918		18.8	942		18.8	956		18.8	507
16.35	805		18.85	947		18.85	985		18.85	958		18.85	471
16.4	823		18.9	927		18.9	934		18.9	868		18.9	485
16.45	794		18.95	922		18.95	914		18.95	1005		18.95	541
16.5	756		19	994		19	957		19	954		19	530
16.55	668		19.05	1030		19.05	970		19.05	975		19.05	525
16.6	682		19.1	975		19.1	970		19.1	1003		19.1	620
16.65	702		19.15	960		19.15	961		19.15	970		19.15	590
16.7	666		19.2	1000		19.2	933		19.2	993		19.2	798
16.75	679		19.25	1012		19.25	982		19.25	1024		19.25	816
16.8	705		19.3	1022		19.3	1005		19.3	991		19.3	790
16.85	639		19.35	1008		19.35	1012		19.35	1004		19.35	697
16.9	670		19.4	1002		19.4	1005		19.4	999		19.4	542
16.95	704		19.45	1023		19.45	1010		19.45	993		19.45	541
17	665		19.5	994		19.5	1033		19.5	1016		19.5	515
17.05	659		19.55	1022		19.55	1020		19.55	1028		19.55	475
17.1	614		19.6	1039		19.6	965		19.6	1014		19.6	507
17.15	667		19.65	1033		19.65	1041		19.65	1088		19.65	512
17.2	648		19.7	1011		19.7	1055		19.7	1040		19.7	502
17.25	627		19.75	988		19.75	1042		19.75	1067		19.75	517
17.3	612		19.8	1008		19.8	1142		19.8	1061		19.8	542
17.35	594		19.85	1092		19.85	1086		19.85	1123		19.85	532
17.4	622		19.9	1068		19.9	1078		19.9	1082		19.9	584
17.45	593		19.95	1102		19.95	1106		19.95	1142		19.95	583
17.5	613		20	1113		20	1111		20	1143		20	609
17.55	621		20.05	1125		20.05	1147		20.05	1109		20.05	600
17.6	603		20.1	1148		20.1	1094		20.1	1154		20.1	664
17.65	634		20.15	1120		20.15	1148		20.15	1124		20.15	662
17.7	673		20.2	1142		20.2	1132		20.2	1111		20.2	746
17.75	656		20.25	1173		20.25	1162		20.25	1168		20.25	718
17.8	673		20.3	1124		20.3	1212		20.3	1210		20.3	862
17.85	640		20.35	1193		20.35	1257		20.35	1221		20.35	982
17.9	640		20.4	1220		20.4	1301		20.4	1189		20.4	1064
17.95	639		20.45	1188		20.45	1201		20.45	1251		20.45	938
18	643		20.5	1246		20.5	1272		20.5	1203		20.5	726
18.05	672		20.55	1240		20.55	1228		20.55	1258		20.55	677
18.1	645		20.6	1142		20.6	1193		20.6	1267		20.6	730
18.15	694		20.65	1214		20.65	1252		20.65	1283		20.65	769
18.2	680		20.7	1177		20.7	1355		20.7	1289		20.7	875
18.25	702		20.75	1291		20.75	1389		20.75	1298		20.75	937
18.3	687		20.8	1241		20.8	1278		20.8	1250		20.8	1053
18.35	762		20.85	1214		20.85	1356		20.85	1319		20.85	1090
18.4	744		20.9	1218		20.9	1346		20.9	1365		20.9	1086
18.45	822		20.95	1263		20.95	1272		20.95	1412		20.95	889
18.5	883		21	1273		21	1337		21	1264		21	733
18.55	972		21.05	1286		21.05	1300		21.05	1310		21.05	650
18.6	1053		21.1	1242		21.1	1268		21.1	1247		21.1	558
18.65	1178		21.15	1210		21.15	1273		21.15	1258		21.15	571
18.7	1269		21.2	1217		21.2	1279		21.2	1285		21.2	557
18.75	1516		21.25	1319		21.25	1338		21.25	1250		21.25	548
18.8	1777		21.3	1317		21.3	1319		21.3	1282		21.3	542
18.85	2029		21.35	1265		21.35	1306		21.35	1281		21.35	568
18.9	2570		21.4	1258		21.4	1355		21.4	1273		21.4	550
18.95	3370		21.45	1253		21.45	1263		21.45	1335		21.45	562
19	3527		21.5	1302		21.5	1328		21.5	1291		21.5	580
19.05	2484		21.55	1313		21.55	1310		21.55	1333		21.55	579
19.1	1354		21.6	1296		21.6	1393		21.6	1354		21.6	634
19.15	904		21.65	1354		21.65	1335		21.65	1301		21.65	660
19.2	754		21.7	1276		21.7	1286		21.7	1348		21.7	672
19.25	691		21.75	1303		21.75	1311		21.75	1371		21.75	712
19.3	679		21.8	1329		21.8	1335		21.8	1357		21.8	711
19.35	687		21.85	1319		21.85	1391		21.85	1354		21.85	650
19.4	662		21.9	1317		21.9	1306		21.9	1285		21.9	696
19.45	708		21.95	1331		21.95	1380		21.95	1280		21.95	712
19.5	653		22	1356		22	1354		22	1350		22	742
19.55	658		22.05	1306		22.05	1325		22.05	1377		22.05	759
19.6	636		22.1	1306		22.1	1435		22.1	1428		22.1	824
19.65	650		22.15	1324		22.15	1358		22.15	1385		22.15	926
19.7	685		22.2	1337		22.2	1372		22.2	1291		22.2	878
19.75	659		22.25	1264		22.25	1351		22.25	1303		22.25	885
19.8	688		22.3	1298		22.3	1276		22.3	1367		22.3	769
19.85	634		22.35	1300		22.35	1318		22.35	1344		22.35	714
19.9	649		22.4	1283		22.4	1323		22.4	1292		22.4	730
19.95	688		22.45	1341		22.45	1332		22.45	1308		22.45	745
20	759		22.5	1218		22.5	1322		22.5	1338		22.5	728
20.05	763		22.55	1304		22.55	1353		22.55	1341		22.55	841
20.1	814		22.6	1269		22.6	1392		22.6	1348		22.6	853
20.15	837		22.65	1283		22.65	1344		22.65	1409		22.65	973
20.2	950		22.7	1341		22.7	1313		22.7	1393		22.7	1080
20.25	1023		22.75	1255		22.75	1414		22.75	1360		22.75	1331
20.3	1100		22.8	1397		22.8	1385		22.8	1440		22.8	1544
20.35	1255		22.85	1324		22.85	1448		22.85	1464		22.85	1878
20.4	1520		22.9	1356		22.9	1470		22.9	1484		22.9	2393
20.45	1701		22.95	1319		22.95	1485		22.95	1645		22.95	3196
20.5	2036		23	1296		23	1655		23	1745		23	4329
20.55	2619		23.05	1379		23.05	1708		23.05	1971		23.05	6173
20.6	3274		23.1	1260		23.1	1812		23.1	2080		23.1	7497
20.65	4376		23.15	1366		23.15	1758		23.15	2026		23.15	6286
20.7	4840		23.2	1279		23.2	1710		23.2	1756		23.2	4635
20.75	3395		23.25	1248		23.25	1554		23.25	1791		23.25	4393
20.8	1796		23.3	1199		23.3	1565		23.3	1691		23.3	4590
20.85	1065		23.35	1262		23.35	1569		23.35	1668		23.35	3734
20.9	882		23.4	1225		23.4	1393		23.4	1515		23.4	2606
20.95	786		23.45	1258		23.45	1351		23.45	1354		23.45	1879
21	732		23.5	1280		23.5	1326		23.5	1306		23.5	1522
21.05	708		23.55	1249		23.55	1323		23.55	1250		23.55	1493
21.1	741		23.6	1250		23.6	1355		23.6	1351		23.6	1731
21.15	716		23.65	1227		23.65	1324		23.65	1395		23.65	1972
21.2	664		23.7	1276		23.7	1342		23.7	1347		23.7	2426
21.25	672		23.75	1302		23.75	1445		23.75	1421		23.75	2603
21.3	657		23.8	1273		23.8	1429		23.8	1475		23.8	2568
21.35	698		23.85	1196		23.85	1409		23.85	1387		23.85	2767
21.4	689		23.9	1235		23.9	1511		23.9	1554		23.9	3337
21.45	643		23.95	1244		23.95	1519		23.95	1615		23.95	3933
21.5	696		24	1271		24	1489		24	1590		24	3411
21.55	739		24.05	1271		24.05	1389		24.05	1372		24.05	2211
21.6	771		24.1	1203		24.1	1340		24.1	1276		24.1	1471
21.65	828		24.15	1197		24.15	1235		24.15	1309		24.15	1249
21.7	774		24.2	1167		24.2	1256		24.2	1175		24.2	1125
21.75	719		24.25	1117		24.25	1246		24.25	1214		24.25	1317
21.8	717		24.3	1173		24.3	1256		24.3	1152		24.3	1431
21.85	604		24.35	1128		24.35	1195		24.35	1193		24.35	1561
21.9	678		24.4	1132		24.4	1236		24.4	1247		24.4	1596
21.95	629		24.45	1140		24.45	1248		24.45	1188		24.45	1594
22	651		24.5	1124		24.5	1168		24.5	1188		24.5	1487
22.05	627		24.55	1148		24.55	1193		24.55	1150		24.55	1298
22.1	574		24.6	1125		24.6	1182		24.6	1160		24.6	1038
22.15	644		24.65	1081		24.65	1134		24.65	1123		24.65	905
22.2	642		24.7	1105		24.7	1062		24.7	1099		24.7	789
22.25	605		24.75	1113		24.75	1108		24.75	1112		24.75	782
22.3	601		24.8	1113		24.8	1080		24.8	1011		24.8	732
22.35	595		24.85	1126		24.85	1099		24.85	997		24.85	715
22.4	611		24.9	1075		24.9	1083		24.9	1026		24.9	610
22.45	595		24.95	1054		24.95	1038		24.95	1039		24.95	575
22.5	612		25	1070		25	982		25	1006		25	596
22.55	607		25.05	1046		25.05	987		25.05	952		25.05	587
22.6	670		25.1	1063		25.1	1036		25.1	963		25.1	491
22.65	675		25.15	1138		25.15	1025		25.15	949		25.15	549
22.7	675		25.2	1112		25.2	1017		25.2	958		25.2	570
22.75	685		25.25	1019		25.25	1038		25.25	935		25.25	575
22.8	755		25.3	1104		25.3	984		25.3	992		25.3	612
22.85	745		25.35	1076		25.35	1061		25.35	1043		25.35	641
22.9	843		25.4	1127		25.4	1064		25.4	969		25.4	728
22.95	938		25.45	1119		25.45	1101		25.45	1039		25.45	884
23	1042		25.5	1135		25.5	1054		25.5	1010		25.5	900
23.05	1189		25.55	1053		25.55	1047		25.55	996		25.55	925
23.1	1415		25.6	960		25.6	1008		25.6	949		25.6	943
23.15	1638		25.65	1057		25.65	1038		25.65	1025		25.65	921
23.2	1557		25.7	1010		25.7	1033		25.7	1021		25.7	848
23.25	1086		25.75	1060		25.75	1040		25.75	985		25.75	835
23.3	869		25.8	1039		25.8	956		25.8	960		25.8	919
23.35	812		25.85	1022		25.85	975		25.85	1010		25.85	972
23.4	803		25.9	1027		25.9	1006		25.9	965		25.9	1067
23.45	801		25.95	1026		25.95	1067		25.95	949		25.95	1027
23.5	905		26	1034		26	1007		26	971		26	924
23.55	999		26.05	1089		26.05	957		26.05	970		26.05	868
23.6	1048		26.1	1074		26.1	1060		26.1	1090		26.1	929
23.65	1198		26.15	1216		26.15	1141		26.15	1073		26.15	1014
23.7	1411		26.2	1396		26.2	1193		26.2	1244		26.2	1193
23.75	1660		26.25	1503		26.25	1404		26.25	1367		26.25	1390
23.8	2011		26.3	1827		26.3	1635		26.3	1569		26.3	1667
23.85	2566		26.35	2437		26.35	2144		26.35	1944		26.35	2349
23.9	3368		26.4	3252		26.4	2708		26.4	2561		26.4	3599
23.95	4396		26.45	4688		26.45	3751		26.45	3563		26.45	5811
24	5898		26.5	7149		26.5	5767		26.5	5370		26.5	10246
24.05	5824		26.55	10540		26.55	8884		26.55	7777		26.55	19473
24.1	3877		26.6	9707		26.6	8192		26.6	7502		26.6	19642
24.15	1974		26.65	5677		26.65	4957		26.65	4262		26.65	11409
24.2	1195		26.7	2312		26.7	2117		26.7	2008		26.7	3842
24.25	876		26.75	1251		26.75	1173		26.75	1180		26.75	1521
24.3	794		26.8	1035		26.8	1026		26.8	942		26.8	1192
24.35	773		26.85	923		26.85	1012		26.85	921		26.85	1129
24.4	677		26.9	925		26.9	976		26.9	876		26.9	1137
24.45	689		26.95	868		26.95	852		26.95	885		26.95	1086
24.5	678		27	884		27	888		27	845		27	983
24.55	631		27.05	810		27.05	868		27.05	822		27.05	849
24.6	605		27.1	792		27.1	889		27.1	730		27.1	795
24.65	684		27.15	847		27.15	797		27.15	784		27.15	608
24.7	588		27.2	796		27.2	789		27.2	773		27.2	544
24.75	614		27.25	865		27.25	806		27.25	755		27.25	550
24.8	595		27.3	882		27.3	834		27.3	766		27.3	617
24.85	646		27.35	825		27.35	806		27.35	764		27.35	665
24.9	593		27.4	803		27.4	740		27.4	746		27.4	676
24.95	601		27.45	846		27.45	819		27.45	738		27.45	679
25	620		27.5	782		27.5	799		27.5	749		27.5	651
25.05	590		27.55	821		27.55	821		27.55	782		27.55	629
25.1	605		27.6	820		27.6	743		27.6	732		27.6	565
25.15	609		27.65	795		27.65	784		27.65	708		27.65	514
25.2	614		27.7	790		27.7	778		27.7	746		27.7	526
25.25	657		27.75	823		27.75	750		27.75	748		27.75	440
25.3	627		27.8	756		27.8	743		27.8	695		27.8	467
25.35	733		27.85	788		27.85	742		27.85	702		27.85	468
25.4	764		27.9	736		27.9	674		27.9	681		27.9	472
25.45	759		27.95	796		27.95	723		27.95	633		27.95	454
25.5	661		28	779		28	670		28	655		28	439
25.55	600		28.05	761		28.05	713		28.05	690		28.05	499
25.6	543		28.1	774		28.1	704		28.1	628		28.1	531
25.65	538		28.15	756		28.15	696		28.15	643		28.15	482
25.7	594		28.2	700		28.2	715		28.2	679		28.2	464
25.75	581		28.25	650		28.25	705		28.25	650		28.25	466
25.8	561		28.3	712		28.3	658		28.3	606		28.3	462
25.85	566		28.35	678		28.35	721		28.35	634		28.35	475
25.9	621		28.4	650		28.4	671		28.4	601		28.4	486
25.95	699		28.45	690		28.45	672		28.45	591		28.45	498
26	726		28.5	671		28.5	649		28.5	611		28.5	497
26.05	868		28.55	666		28.55	663		28.55	646		28.55	464
26.1	950		28.6	684		28.6	644		28.6	622		28.6	448
26.15	1197		28.65	669		28.65	621		28.65	595		28.65	393
26.2	1411		28.7	653		28.7	668		28.7	664		28.7	384
26.25	1125		28.75	637		28.75	632		28.75	599		28.75	390
26.3	849		28.8	652		28.8	657		28.8	608		28.8	417
26.35	660		28.85	662		28.85	616		28.85	577		28.85	404
26.4	600		28.9	702		28.9	671		28.9	547		28.9	404
26.45	565		28.95	616		28.95	645		28.95	607		28.95	410
26.5	576		29	599		29	649		29	566		29	473
26.55	577		29.05	668		29.05	626		29.05	591		29.05	562
26.6	567		29.1	616		29.1	604		29.1	579		29.1	571
26.65	550		29.15	592		29.15	626		29.15	631		29.15	693
26.7	537		29.2	623		29.2	581		29.2	609		29.2	832
26.75	532		29.25	610		29.25	628		29.25	627		29.25	1012
26.8	563		29.3	596		29.3	643		29.3	596		29.3	1018
26.85	611		29.35	579		29.35	606		29.35	602		29.35	870
26.9	598		29.4	618		29.4	619		29.4	606		29.4	714
26.95	611		29.45	637		29.45	601		29.45	577		29.45	562
27	666		29.5	587		29.5	630		29.5	561		29.5	500
27.05	718		29.55	591		29.55	589		29.55	551		29.55	453
27.1	747		29.6	614		29.6	578		29.6	575		29.6	441
27.15	892		29.65	597		29.65	567		29.65	574		29.65	523
27.2	1076		29.7	588		29.7	582		29.7	566		29.7	548
27.25	1324		29.75	566		29.75	608		29.75	594		29.75	688
27.3	1686		29.8	534		29.8	682		29.8	595		29.8	897
27.35	2089		29.85	550		29.85	671		29.85	631		29.85	1166
27.4	3007		29.9	579		29.9	706		29.9	680		29.9	1458
27.45	3796		29.95	576		29.95	666		29.95	689		29.95	1391
27.5	4032		30	605		30	614		30	609		30	1205
27.55	2856		30.05	579		30.05	643		30.05	619		30.05	1006
27.6	1590		30.1	534		30.1	600		30.1	563		30.1	987
27.65	917		30.15	548		30.15	639		30.15	550		30.15	862
27.7	665		30.2	576		30.2	634		30.2	594		30.2	861
27.75	594		30.25	529		30.25	592		30.25	569		30.25	785
27.8	590		30.3	526		30.3	576		30.3	576		30.3	625
27.85	537		30.35	508		30.35	568		30.35	572		30.35	639
27.9	565		30.4	509		30.4	544		30.4	594		30.4	514
27.95	558		30.45	523		30.45	570		30.45	539		30.45	539
28	532		30.5	547		30.5	577		30.5	516		30.5	505
28.05	576		30.55	521		30.55	493		30.55	507		30.55	491
28.1	563		30.6	546		30.6	556		30.6	542		30.6	396
28.15	698		30.65	565		30.65	543		30.65	521		30.65	388
28.2	762		30.7	540		30.7	528		30.7	528		30.7	328
28.25	692		30.75	523		30.75	545		30.75	471		30.75	301
28.3	623		30.8	537		30.8	537		30.8	475		30.8	323
28.35	526		30.85	506		30.85	544		30.85	516		30.85	327
28.4	498		30.9	477		30.9	546		30.9	509		30.9	311
28.45	462		30.95	536		30.95	556		30.95	466		30.95	324
28.5	497		31	526		31	547		31	486		31	326
28.55	473		31.05	510		31.05	531		31.05	471		31.05	372
28.6	458		31.1	546		31.1	522		31.1	481		31.1	390
28.65	456		31.15	546		31.15	516		31.15	497		31.15	449
28.7	445		31.2	472		31.2	552		31.2	512		31.2	501
28.75	450		31.25	521		31.25	546		31.25	493		31.25	531
28.8	461		31.3	492		31.3	523		31.3	496		31.3	484
28.85	488		31.35	513		31.35	497		31.35	510		31.35	447
28.9	446		31.4	492		31.4	526		31.4	463		31.4	372
28.95	430		31.45	487		31.45	482		31.45	487		31.45	351
29	443		31.5	531		31.5	501		31.5	518		31.5	310
29.05	430		31.55	521		31.55	511		31.55	493		31.55	336
29.1	414		31.6	504		31.6	538		31.6	445		31.6	344
29.15	446		31.65	490		31.65	479		31.65	412		31.65	319
29.2	404		31.7	513		31.7	505		31.7	475		31.7	326
29.25	445		31.75	516		31.75	527		31.75	454		31.75	360
29.3	419		31.8	474		31.8	548		31.8	436		31.8	332
29.35	422		31.85	493		31.85	538		31.85	415		31.85	333
29.4	451		31.9	500		31.9	510		31.9	431		31.9	354
29.45	449		31.95	469		31.95	521		31.95	484		31.95	334
29.5	417		32	470		32	498		32	459		32	346
29.55	443		32.05	522		32.05	519		32.05	439		32.05	341
29.6	472		32.1	465		32.1	508		32.1	479		32.1	399
29.65	486		32.15	504		32.15	499		32.15	464		32.15	350
29.7	479		32.2	499		32.2	517		32.2	456		32.2	369
29.75	575		32.25	462		32.25	489		32.25	440		32.25	330
29.8	568		32.3	426		32.3	486		32.3	422		32.3	283
29.85	633		32.35	473		32.35	428		32.35	425		32.35	367
29.9	670		32.4	416		32.4	473		32.4	399		32.4	346
29.95	769		32.45	442		32.45	451		32.45	421		32.45	301
30	951		32.5	466		32.5	450		32.5	441		32.5	314
30.05	1236		32.55	438		32.55	434		32.55	461		32.55	334
30.1	1523		32.6	450		32.6	450		32.6	437		32.6	366
30.15	1461		32.65	433		32.65	487		32.65	431		32.65	391
30.2	1112		32.7	455		32.7	456		32.7	435		32.7	435
30.25	760		32.75	473		32.75	471		32.75	447		32.75	443
30.3	596		32.8	424		32.8	460		32.8	428		32.8	518
30.35	525		32.85	439		32.85	469		32.85	411		32.85	465
30.4	546		32.9	476		32.9	489		32.9	451		32.9	443
30.45	510		32.95	438		32.95	435		32.95	457		32.95	369
30.5	513		33	450		33	468		33	414		33	346
30.55	463		33.05	444		33.05	449		33.05	446		33.05	300
30.6	461		33.1	437		33.1	449		33.1	427		33.1	300
30.65	494		33.15	424		33.15	445		33.15	400		33.15	293
30.7	488		33.2	420		33.2	417		33.2	455		33.2	309
30.75	509		33.25	437		33.25	447		33.25	450		33.25	283
30.8	501		33.3	415		33.3	437		33.3	389		33.3	316
30.85	563		33.35	424		33.35	483		33.35	419		33.35	336
30.9	606		33.4	421		33.4	435		33.4	435		33.4	330
30.95	658		33.45	433		33.45	430		33.45	384		33.45	354
31	786		33.5	409		33.5	458		33.5	387		33.5	360
31.05	890		33.55	422		33.55	404		33.55	404		33.55	337
31.1	1129		33.6	471		33.6	440		33.6	427		33.6	303
31.15	1470		33.65	411		33.65	440		33.65	406		33.65	312
31.2	1895		33.7	449		33.7	411		33.7	436		33.7	342
31.25	2220		33.75	391		33.75	444		33.75	431		33.75	350
31.3	1933		33.8	430		33.8	434		33.8	420		33.8	360
31.35	1324		33.85	438		33.85	471		33.85	407		33.85	317
31.4	950		33.9	383		33.9	426		33.9	386		33.9	279
31.45	800		33.95	387		33.95	420		33.95	417		33.95	298
31.5	702		34	391		34	432		34	395		34	290
31.55	770		34.05	412		34.05	459		34.05	412		34.05	308
31.6	888		34.1	390		34.1	405		34.1	413		34.1	310
31.65	1046		34.15	450		34.15	415		34.15	393		34.15	295
31.7	1263		34.2	422		34.2	410		34.2	366		34.2	377
31.75	1760		34.25	401		34.25	409		34.25	389		34.25	391
31.8	2330		34.3	412		34.3	416		34.3	409		34.3	484
31.85	3287		34.35	404		34.35	417		34.35	390		34.35	551
31.9	3886		34.4	430		34.4	439		34.4	421		34.4	526
31.95	3506		34.45	380		34.45	420		34.45	403		34.45	519
32	2387		34.5	428		34.5	457		34.5	375		34.5	457
32.05	1397		34.55	366		34.55	400		34.55	397		34.55	410
32.1	810		34.6	402		34.6	429		34.6	415		34.6	398
32.15	620		34.65	418		34.65	387		34.65	383		34.65	418
32.2	580		34.7	405		34.7	382		34.7	406		34.7	413
32.25	530		34.75	385		34.75	423		34.75	407		34.75	356
32.3	493		34.8	379		34.8	391		34.8	411		34.8	390
32.35	543		34.85	384		34.85	425		34.85	363		34.85	341
32.4	495		34.9	409		34.9	403		34.9	424		34.9	389
32.45	447		34.95	368		34.95	367		34.95	395		34.95	417
32.5	419		35	407		35	414		35	397		35	358
32.55	451		35.05	393		35.05	392		35.05	400		35.05	411
32.6	497		35.1	370		35.1	470		35.1	383		35.1	413
32.65	499		35.15	432		35.15	380		35.15	392		35.15	395
32.7	449		35.2	384		35.2	421		35.2	396		35.2	415
32.75	563		35.25	381		35.25	411		35.25	395		35.25	351
32.8	626		35.3	358		35.3	389		35.3	360		35.3	345
32.85	778		35.35	389		35.35	409		35.35	370		35.35	314
32.9	926		35.4	361		35.4	426		35.4	396		35.4	262
32.95	1181		35.45	367		35.45	364		35.45	413		35.45	274
33	1234		35.5	384		35.5	352		35.5	383		35.5	344
33.05	982		35.55	408		35.55	408		35.55	347		35.55	313
33.1	745		35.6	340		35.6	401		35.6	395		35.6	389
33.15	553		35.65	366		35.65	387		35.65	383		35.65	417
33.2	505		35.7	376		35.7	432		35.7	414		35.7	519
33.25	481		35.75	372		35.75	432		35.75	402		35.75	468
33.3	418		35.8	336		35.8	438		35.8	362		35.8	404
33.35	424		35.85	387		35.85	355		35.85	398		35.85	384
33.4	444		35.9	348		35.9	364		35.9	359		35.9	332
33.45	493		35.95	369		35.95	422		35.95	394		35.95	385
33.5	532		36	415		36	393		36	362		36	474
33.55	635		36.05	385		36.05	389		36.05	373		36.05	597
33.6	721		36.1	360		36.1	383		36.1	389		36.1	612
33.65	764		36.15	398		36.15	427		36.15	416		36.15	586
33.7	641		36.2	341		36.2	365		36.2	380		36.2	588
33.75	620		36.25	330		36.25	357		36.25	388		36.25	465
33.8	607		36.3	350		36.3	400		36.3	362		36.3	414
33.85	545		36.35	360		36.35	358		36.35	399		36.35	435
33.9	485		36.4	337		36.4	400		36.4	371		36.4	411
33.95	431		36.45	380		36.45	345		36.45	351		36.45	345
34	434		36.5	348		36.5	392		36.5	366		36.5	292
34.05	393		36.55	340		36.55	391		36.55	357		36.55	322
34.1	398		36.6	356		36.6	398		36.6	328		36.6	343
34.15	395		36.65	362		36.65	367		36.65	361		36.65	380
34.2	413		36.7	343		36.7	355		36.7	328		36.7	350
34.25	463		36.75	376		36.75	381		36.75	335		36.75	338
34.3	492		36.8	369		36.8	371		36.8	346		36.8	299
34.35	558		36.85	332		36.85	353		36.85	387		36.85	350
34.4	615		36.9	347		36.9	405		36.9	359		36.9	338
34.45	759		36.95	343		36.95	376		36.95	343		36.95	338
34.5	920		37	342		37	374		37	326		37	317
34.55	1252		37.05	334		37.05	357		37.05	355		37.05	338
34.6	1724		37.1	379		37.1	347		37.1	328		37.1	317
34.65	1737		37.15	348		37.15	384		37.15	384		37.15	421
34.7	1533		37.2	317		37.2	343		37.2	362		37.2	471
34.75	1052		37.25	343		37.25	366		37.25	353		37.25	477
34.8	723		37.3	347		37.3	362		37.3	355		37.3	424
34.85	520		37.35	344		37.35	365		37.35	348		37.35	400
34.9	487		37.4	319		37.4	368		37.4	352		37.4	444
34.95	500		37.45	328		37.45	353		37.45	342		37.45	441
35	445		37.5	338		37.5	401		37.5	334		37.5	474
35.05	472		37.55	334		37.55	389		37.55	320		37.55	453
35.1	562		37.6	353		37.6	370		37.6	351		37.6	461
35.15	708		37.65	324		37.65	345		37.65	331		37.65	448
35.2	862		37.7	320		37.7	362		37.7	340		37.7	407
35.25	948		37.75	308		37.75	354		37.75	322		37.75	350
35.3	809		37.8	321		37.8	365		37.8	348		37.8	315
35.35	625		37.85	346		37.85	343		37.85	317		37.85	305
35.4	460		37.9	352		37.9	340		37.9	353		37.9	282
35.45	358		37.95	300		37.95	382		37.95	338		37.95	260
35.5	337		38	335		38	350		38	356		38	243
35.55	342		38.05	330		38.05	305		38.05	319		38.05	246
35.6	333		38.1	330		38.1	362		38.1	298		38.1	262
35.65	311		38.15	325		38.15	331		38.15	336		38.15	263
35.7	310		38.2	298		38.2	377		38.2	311		38.2	278
35.75	319		38.25	315		38.25	333		38.25	295		38.25	297
35.8	320		38.3	332		38.3	320		38.3	316		38.3	239
35.85	309		38.35	333		38.35	348		38.35	275		38.35	259
35.9	300		38.4	333		38.4	369		38.4	308		38.4	254
35.95	294		38.45	313		38.45	344		38.45	321		38.45	272
36	340		38.5	297		38.5	313		38.5	297		38.5	266
36.05	337		38.55	320		38.55	321		38.55	328		38.55	278
36.1	297		38.6	318		38.6	344		38.6	333		38.6	251
36.15	353		38.65	323		38.65	315		38.65	327		38.65	270
36.2	374		38.7	316		38.7	332		38.7	339		38.7	284
36.25	436		38.75	306		38.75	313		38.75	313		38.75	284
36.3	395		38.8	305		38.8	299		38.8	309		38.8	252
36.35	300		38.85	301		38.85	334		38.85	313		38.85	275
36.4	310		38.9	311		38.9	312		38.9	337		38.9	295
36.45	269		38.95	294		38.95	331		38.95	349		38.95	271
36.5	287		39	282		39	321		39	306		39	255
36.55	276		39.05	314		39.05	304		39.05	311		39.05	243
36.6	285		39.1	292		39.1	320		39.1	321		39.1	265
36.65	316		39.15	319		39.15	328		39.15	311		39.15	253
36.7	322		39.2	296		39.2	346		39.2	302		39.2	259
36.75	322		39.25	309		39.25	322		39.25	325		39.25	232
36.8	361		39.3	289		39.3	305		39.3	308		39.3	255
36.85	335		39.35	310		39.35	330		39.35	290		39.35	233
36.9	296		39.4	321		39.4	309		39.4	302		39.4	188
36.95	292		39.45	307		39.45	313		39.45	281		39.45	231
37	289		39.5	309		39.5	302		39.5	307		39.5	233
37.05	284		39.55	319		39.55	294		39.55	304		39.55	222
37.1	242		39.6	320		39.6	313		39.6	287		39.6	231
37.15	295		39.65	318		39.65	336		39.65	271		39.65	213
37.2	262		39.7	312		39.7	333		39.7	305		39.7	243
37.25	252		39.75	288		39.75	329		39.75	281		39.75	215
37.3	263		39.8	300		39.8	310		39.8	294		39.8	232
37.35	269		39.85	286		39.85	307		39.85	290		39.85	210
37.4	257		39.9	302		39.9	296		39.9	296		39.9	201
37.45	254		39.95	282		39.95	318		39.95	305		39.95	221
37.5	259		40	294		40	287		40	281		40	210
37.55	281		40.05	327		40.05	331		40.05	334		40.05	195
37.6	289		40.1	301		40.1	351		40.1	313		40.1	206
37.65	298		40.15	283		40.15	337		40.15	325		40.15	233
37.7	312		40.2	321		40.2	335		40.2	284		40.2	200
37.75	371		40.25	276		40.25	325		40.25	316		40.25	175
37.8	333		40.3	288		40.3	330		40.3	278		40.3	237
37.85	306		40.35	317		40.35	262		40.35	305		40.35	232
37.9	318		40.4	290		40.4	316		40.4	262		40.4	242
37.95	327		40.45	287		40.45	318		40.45	300		40.45	251
38	317		40.5	295		40.5	317		40.5	295		40.5	252
38.05	300		40.55	329		40.55	329		40.55	310		40.55	242
38.1	278		40.6	276		40.6	305		40.6	255		40.6	235
38.15	360		40.65	289		40.65	309		40.65	279		40.65	241
38.2	348		40.7	290		40.7	317		40.7	311		40.7	239
38.25	407		40.75	292		40.75	333		40.75	263		40.75	258
38.3	515		40.8	291		40.8	295		40.8	294		40.8	254
38.35	567		40.85	300		40.85	309		40.85	291		40.85	227
38.4	639		40.9	282		40.9	303		40.9	286		40.9	254
38.45	870		40.95	305		40.95	300		40.95	283		40.95	270
38.5	1007		41	294		41	352		41	298		41	271
38.55	939		41.05	298		41.05	335		41.05	286		41.05	270
38.6	743		41.1	293		41.1	307		41.1	298		41.1	255
38.65	517		41.15	283		41.15	292		41.15	302		41.15	244
38.7	388		41.2	316		41.2	313		41.2	268		41.2	247
38.75	297		41.25	294		41.25	338		41.25	317		41.25	237
38.8	299		41.3	287		41.3	324		41.3	289		41.3	257
38.85	290		41.35	297		41.35	339		41.35	300		41.35	230
38.9	282		41.4	261		41.4	298		41.4	298		41.4	267
38.95	269		41.45	291		41.45	317		41.45	286		41.45	277
39	253		41.5	300		41.5	313		41.5	265		41.5	275
39.05	260		41.55	291		41.55	314		41.55	309		41.55	246
39.1	287		41.6	323		41.6	317		41.6	298		41.6	280
39.15	276		41.65	293		41.65	312		41.65	290		41.65	223
39.2	280		41.7	291		41.7	300		41.7	276		41.7	256
39.25	273		41.75	334		41.75	309		41.75	297		41.75	235
39.3	243		41.8	285		41.8	308		41.8	304		41.8	248
39.35	255		41.85	317		41.85	293		41.85	288		41.85	242
39.4	246		41.9	312		41.9	301		41.9	296		41.9	236
39.45	269		41.95	270		41.95	330		41.95	265		41.95	217
39.5	255		42	303		42	325		42	259		42	213
39.55	283		42.05	294		42.05	314		42.05	288		42.05	232
39.6	284		42.1	322		42.1	305		42.1	285		42.1	217
39.65	295		42.15	308		42.15	303		42.15	285		42.15	222
39.7	283		42.2	285		42.2	332		42.2	291		42.2	257
39.75	319		42.25	311		42.25	314		42.25	313		42.25	215
39.8	375		42.3	364		42.3	346		42.3	326		42.3	267
39.85	348		42.35	323		42.35	344		42.35	334		42.35	264
39.9	360		42.4	356		42.4	316		42.4	335		42.4	267
39.95	355		42.45	346		42.45	358		42.45	367		42.45	233
40	365		42.5	308		42.5	347		42.5	366		42.5	267
40.05	323		42.55	290		42.55	307		42.55	307		42.55	249
40.1	295		42.6	325		42.6	310		42.6	325		42.6	236
40.15	263		42.65	297		42.65	337		42.65	270		42.65	227
40.2	255		42.7	314		42.7	329		42.7	294		42.7	226
40.25	265		42.75	297		42.75	284		42.75	279		42.75	267
40.3	239		42.8	303		42.8	320		42.8	291		42.8	261
40.35	252		42.85	287		42.85	302		42.85	306		42.85	275
40.4	263		42.9	304		42.9	311		42.9	286		42.9	269
40.45	249		42.95	287		42.95	323		42.95	279		42.95	307
40.5	276		43	295		43	306		43	295		43	253
40.55	282		43.05	306		43.05	321		43.05	319		43.05	293
40.6	269		43.1	279		43.1	328		43.1	305		43.1	281
40.65	279		43.15	298		43.15	306		43.15	341		43.15	248
40.7	280		43.2	280		43.2	322		43.2	307		43.2	272
40.75	295		43.25	320		43.25	315		43.25	291		43.25	298
40.8	245		43.3	311		43.3	336		43.3	298		43.3	256
40.85	282		43.35	310		43.35	368		43.35	298		43.35	292
40.9	288		43.4	296		43.4	314		43.4	301		43.4	300
40.95	301		43.45	316		43.45	317		43.45	319		43.45	309
41	365		43.5	293		43.5	321		43.5	314		43.5	344
41.05	385		43.55	359		43.55	309		43.55	309		43.55	329
41.1	410		43.6	313		43.6	350		43.6	259		43.6	330
41.15	519		43.65	299		43.65	307		43.65	303		43.65	317
41.2	566		43.7	345		43.7	290		43.7	330		43.7	301
41.25	603		43.75	320		43.75	347		43.75	299		43.75	284
41.3	535		43.8	279		43.8	292		43.8	329		43.8	280
41.35	388		43.85	317		43.85	321		43.85	321		43.85	277
41.4	330		43.9	284		43.9	341		43.9	281		43.9	283
41.45	240		43.95	325		43.95	312		43.95	303		43.95	262
41.5	281		44	334		44	304		44	293		44	224
41.55	285		44.05	295		44.05	325		44.05	294		44.05	230
41.6	257		44.1	319		44.1	313		44.1	292		44.1	254
41.65	248		44.15	297		44.15	336		44.15	308		44.15	248
41.7	270		44.2	290		44.2	328		44.2	315		44.2	206
41.75	265		44.25	323		44.25	336		44.25	314		44.25	194
41.8	315		44.3	311		44.3	310		44.3	327		44.3	247
41.85	317		44.35	343		44.35	332		44.35	337		44.35	249
41.9	353		44.4	313		44.4	354		44.4	374		44.4	260
41.95	396		44.45	352		44.45	362		44.45	357		44.45	303
42	543		44.5	379		44.5	395		44.5	423		44.5	307
42.05	651		44.55	432		44.55	475		44.55	452		44.55	356
42.1	659		44.6	441		44.6	468		44.6	445		44.6	351
42.15	592		44.65	412		44.65	410		44.65	422		44.65	328
42.2	518		44.7	372		44.7	409		44.7	404		44.7	301
42.25	352		44.75	377		44.75	428		44.75	379		44.75	312
42.3	306		44.8	335		44.8	374		44.8	345		44.8	297
42.35	288		44.85	346		44.85	312		44.85	327		44.85	357
42.4	330		44.9	330		44.9	330		44.9	329		44.9	360
42.45	267		44.95	312		44.95	335		44.95	338		44.95	420
42.5	311		45	317		45	357		45	367		45	646
42.55	366		45.05	286		45.05	358		45.05	419		45.05	985
42.6	376		45.1	297		45.1	417		45.1	424		45.1	1030
42.65	353		45.15	314		45.15	375		45.15	388		45.15	872
42.7	360		45.2	335		45.2	346		45.2	349		45.2	769
42.75	332		45.25	284		45.25	370		45.25	321		45.25	666
42.8	310		45.3	288		45.3	329		45.3	360		45.3	562
42.85	298		45.35	317		45.35	319		45.35	353		45.35	538
42.9	271		45.4	281		45.4	332		45.4	393		45.4	627
42.95	272		45.45	322		45.45	346		45.45	333		45.45	715
43	269		45.5	296		45.5	374		45.5	366		45.5	892
43.05	247		45.55	304		45.55	367		45.55	373		45.55	905
43.1	254		45.6	300		45.6	352		45.6	406		45.6	817
43.15	286		45.65	297		45.65	314		45.65	353		45.65	657
43.2	286		45.7	303		45.7	351		45.7	325		45.7	537
43.25	249		45.75	284		45.75	296		45.75	317		45.75	415
43.3	262		45.8	272		45.8	320		45.8	298		45.8	373
43.35	259		45.85	276		45.85	328		45.85	314		45.85	336
43.4	276		45.9	285		45.9	273		45.9	298		45.9	305
43.45	300		45.95	312		45.95	303		45.95	284		45.95	300
43.5	320		46	311		46	301		46	303		46	336
43.55	316		46.05	276		46.05	306		46.05	294		46.05	303
43.6	300		46.1	291		46.1	300		46.1	317		46.1	294
43.65	355		46.15	286		46.15	290		46.15	272		46.15	297
43.7	315		46.2	311		46.2	304		46.2	309		46.2	303
43.75	363		46.25	291		46.25	321		46.25	295		46.25	282
43.8	407		46.3	283		46.3	290		46.3	273		46.3	345
43.85	511		46.35	298		46.35	289		46.35	307		46.35	324
43.9	663		46.4	296		46.4	305		46.4	304		46.4	347
43.95	736		46.45	293		46.45	312		46.45	282		46.45	393
44	676		46.5	294		46.5	291		46.5	309		46.5	393
44.05	596		46.55	287		46.55	256		46.55	316		46.55	390
44.1	507		46.6	309		46.6	328		46.6	288		46.6	375
44.15	455		46.65	275		46.65	290		46.65	284		46.65	321
44.2	401		46.7	313		46.7	291		46.7	303		46.7	286
44.25	334		46.75	288		46.75	305		46.75	274		46.75	297
44.3	274		46.8	289		46.8	300		46.8	300		46.8	264
44.35	316		46.85	290		46.85	315		46.85	307		46.85	260
44.4	311		46.9	286		46.9	288		46.9	289		46.9	208
44.45	307		46.95	283		46.95	308		46.95	298		46.95	254
44.5	342		47	298		47	286		47	254		47	245
44.55	362		47.05	262		47.05	261		47.05	290		47.05	244
44.6	448		47.1	287		47.1	285		47.1	291		47.1	256
44.65	480		47.15	286		47.15	308		47.15	281		47.15	255
44.7	718		47.2	259		47.2	299		47.2	323		47.2	287
44.75	861		47.25	274		47.25	317		47.25	265		47.25	332
44.8	826		47.3	261		47.3	313		47.3	288		47.3	362
44.85	653		47.35	278		47.35	324		47.35	304		47.35	364
44.9	570		47.4	289		47.4	282		47.4	296		47.4	403
44.95	433		47.45	295		47.45	285		47.45	295		47.45	414
45	280		47.5	280		47.5	292		47.5	307		47.5	424
45.05	286		47.55	307		47.55	324		47.55	307		47.55	390
45.1	251		47.6	279		47.6	290		47.6	286		47.6	367
45.15	291		47.65	282		47.65	320		47.65	292		47.65	336
45.2	280		47.7	278		47.7	258		47.7	298		47.7	300
45.25	255		47.75	298		47.75	305		47.75	273		47.75	316
45.3	257		47.8	313		47.8	304		47.8	297		47.8	240
45.35	242		47.85	258		47.85	294		47.85	296		47.85	257
45.4	246		47.9	283		47.9	302		47.9	253		47.9	234
45.45	231		47.95	279		47.95	312		47.95	290		47.95	211
45.5	245		48	292		48	313		48	288		48	235
45.55	236		48.05	284		48.05	271		48.05	269		48.05	189
45.6	277		48.1	286		48.1	292		48.1	291		48.1	216
45.65	225		48.15	301		48.15	285		48.15	249		48.15	217
45.7	205		48.2	252		48.2	250		48.2	286		48.2	219
45.75	216		48.25	256		48.25	321		48.25	274		48.25	209
45.8	228		48.3	283		48.3	276		48.3	297		48.3	219
45.85	212		48.35	273		48.35	272		48.35	316		48.35	263
45.9	230		48.4	269		48.4	290		48.4	289		48.4	252
45.95	245		48.45	267		48.45	257		48.45	277		48.45	281
46	259		48.5	246		48.5	282		48.5	261		48.5	319
46.05	249		48.55	252		48.55	296		48.55	312		48.55	414
46.1	196		48.6	299		48.6	359		48.6	296		48.6	387
46.15	250		48.65	293		48.65	283		48.65	304		48.65	372
46.2	239		48.7	266		48.7	326		48.7	310		48.7	333
46.25	271		48.75	257		48.75	287		48.75	286		48.75	343
46.3	244		48.8	274		48.8	288		48.8	287		48.8	358
46.35	236		48.85	268		48.85	318		48.85	279		48.85	402
46.4	239		48.9	288		48.9	253		48.9	302		48.9	301
46.45	271		48.95	275		48.95	253		48.95	305		48.95	309
46.5	290		49	287		49	311		49	280		49	249
46.55	303		49.05	290		49.05	304		49.05	259		49.05	246
46.6	288		49.1	265		49.1	296		49.1	278		49.1	194
46.65	292		49.15	303		49.15	286		49.15	276		49.15	194
46.7	268		49.2	303		49.2	268		49.2	260		49.2	215
46.75	192		49.25	285		49.25	241		49.25	250		49.25	213
46.8	233		49.3	294		49.3	272		49.3	278		49.3	197
46.85	237		49.35	253		49.35	289		49.35	264		49.35	226
46.9	201		49.4	251		49.4	280		49.4	254		49.4	212
46.95	204		49.45	256		49.45	287		49.45	289		49.45	241
47	242		49.5	283		49.5	294		49.5	241		49.5	216
47.05	232		49.55	258		49.55	281		49.55	285		49.55	247
47.1	212		49.6	265		49.6	288		49.6	271		49.6	270
47.15	235		49.65	267		49.65	279		49.65	270		49.65	245
47.2	247		49.7	275		49.7	268		49.7	304		49.7	251
47.25	228		49.75	264		49.75	266		49.75	277		49.75	254
47.3	236		49.8	294		49.8	285		49.8	274		49.8	236
47.35	248		49.85	291		49.85	247		49.85	277		49.85	255
47.4	223		49.9	281		49.9	313		49.9	314		49.9	264
47.45	250		49.95	273		49.95	287		49.95	250		49.95	283
47.5	248		50	297		50	273		50	284		50	245
47.55	267		50.05	274		50.05	293		50.05	287		50.05	251
47.6	242		50.1	267		50.1	245		50.1	283		50.1	212
47.65	239		50.15	254		50.15	262		50.15	270		50.15	217
47.7	277		50.2	254		50.2	294		50.2	276		50.2	211
47.75	304		50.25	294		50.25	294		50.25	288		50.25	226
47.8	309		50.3	270		50.3	285		50.3	292		50.3	233
47.85	337		50.35	288		50.35	279		50.35	295		50.35	227
47.9	437		50.4	278		50.4	309		50.4	315		50.4	250
47.95	471		50.45	286		50.45	260		50.45	263		50.45	220
48	390		50.5	297		50.5	305		50.5	250		50.5	235
48.05	401		50.55	263		50.55	276		50.55	253		50.55	251
48.1	370		50.6	273		50.6	305		50.6	270		50.6	207
48.15	302		50.65	279		50.65	301		50.65	290		50.65	226
48.2	263		50.7	296		50.7	296		50.7	295		50.7	224
48.25	289		50.75	284		50.75	272		50.75	275		50.75	201
48.3	305		50.8	313		50.8	275		50.8	269		50.8	227
48.35	325		50.85	268		50.85	296		50.85	267		50.85	226
48.4	381		50.9	270		50.9	274		50.9	275		50.9	211
48.45	504		50.95	294		50.95	280		50.95	281		50.95	252
48.5	672		51	260		51	309		51	237		51	200
48.55	878		51.05	265		51.05	312		51.05	256		51.05	225
48.6	840		51.1	256		51.1	284		51.1	286		51.1	222
48.65	715		51.15	249		51.15	281		51.15	254		51.15	228
48.7	626		51.2	236		51.2	301		51.2	273		51.2	237
48.75	465		51.25	291		51.25	301		51.25	276		51.25	269
48.8	357		51.3	262		51.3	259		51.3	244		51.3	241
48.85	312		51.35	277		51.35	280		51.35	279		51.35	261
48.9	281		51.4	260		51.4	275		51.4	276		51.4	271
48.95	327		51.45	276		51.45	270		51.45	283		51.45	237
49	349		51.5	260		51.5	287		51.5	234		51.5	272
49.05	338		51.55	252		51.55	245		51.55	304		51.55	255
49.1	307		51.6	269		51.6	308		51.6	257		51.6	285
49.15	303		51.65	247		51.65	274		51.65	288		51.65	311
49.2	289		51.7	249		51.7	251		51.7	240		51.7	311
49.25	253		51.75	266		51.75	272		51.75	254		51.75	307
49.3	238		51.8	245		51.8	285		51.8	266		51.8	323
49.35	247		51.85	304		51.85	253		51.85	283		51.85	335
49.4	245		51.9	232		51.9	317		51.9	285		51.9	307
49.45	217		51.95	243		51.95	288		51.95	279		51.95	315
49.5	236		52	274		52	238		52	265		52	293
49.55	192		52.05	231		52.05	275		52.05	267		52.05	287
49.6	222		52.1	251		52.1	286		52.1	245		52.1	280
49.65	243		52.15	249		52.15	263		52.15	283		52.15	273
49.7	234		52.2	265		52.2	277		52.2	254		52.2	275
49.75	249		52.25	285		52.25	277		52.25	280		52.25	288
49.8	240		52.3	248		52.3	269		52.3	277		52.3	279
49.85	238		52.35	239		52.35	272		52.35	294		52.35	277
49.9	235		52.4	254		52.4	252		52.4	286		52.4	230
49.95	279		52.45	222		52.45	245		52.45	245		52.45	249
50	275		52.5	255		52.5	283		52.5	264		52.5	235
			52.55	267		52.55	301		52.55	261		52.55	249
			52.6	245		52.6	261		52.6	258		52.6	210
			52.65	291		52.65	264		52.65	260		52.65	245
			52.7	275		52.7	288		52.7	263		52.7	210
			52.75	289		52.75	262		52.75	267		52.75	218
			52.8	262		52.8	271		52.8	251		52.8	212
			52.85	272		52.85	223		52.85	233		52.85	214
			52.9	259		52.9	279		52.9	241		52.9	222
			52.95	305		52.95	281		52.95	248		52.95	222
			53	253		53	285		53	235		53	207
			53.05	276		53.05	258		53.05	242		53.05	197
			53.1	250		53.1	271		53.1	211		53.1	218
			53.15	278		53.15	239		53.15	271		53.15	198
			53.2	281		53.2	244		53.2	260		53.2	218
			53.25	253		53.25	269		53.25	251		53.25	228
			53.3	244		53.3	275		53.3	254		53.3	223
			53.35	257		53.35	220		53.35	259		53.35	262
			53.4	274		53.4	237		53.4	268		53.4	254
			53.45	260		53.45	257		53.45	259		53.45	227
			53.5	267		53.5	281		53.5	245		53.5	259
			53.55	261		53.55	257		53.55	258		53.55	258
			53.6	255		53.6	246		53.6	253		53.6	278
			53.65	258		53.65	257		53.65	252		53.65	244
			53.7	281		53.7	264		53.7	241		53.7	230
			53.75	285		53.75	271		53.75	228		53.75	240
			53.8	246		53.8	260		53.8	226		53.8	231
			53.85	278		53.85	307		53.85	238		53.85	237
			53.9	270		53.9	264		53.9	254		53.9	227
			53.95	251		53.95	282		53.95	260		53.95	228
			54	283		54	265		54	250		54	225
			54.05	253		54.05	279		54.05	232		54.05	220
			54.1	262		54.1	268		54.1	263		54.1	248
			54.15	263		54.15	249		54.15	298		54.15	231
			54.2	256		54.2	255		54.2	252		54.2	239
			54.25	245		54.25	257		54.25	254		54.25	237
			54.3	257		54.3	269		54.3	268		54.3	232
			54.35	276		54.35	282		54.35	237		54.35	231
			54.4	304		54.4	271		54.4	285		54.4	233
			54.45	272		54.45	276		54.45	283		54.45	252
			54.5	285		54.5	280		54.5	287		54.5	264
			54.55	392		54.55	356		54.55	299		54.55	353
			54.6	447		54.6	442		54.6	390		54.6	548
			54.65	657		54.65	622		54.65	511		54.65	909
			54.7	830		54.7	710		54.7	647		54.7	1212
			54.75	599		54.75	583		54.75	483		54.75	847
			54.8	493		54.8	490		54.8	449		54.8	768
			54.85	518		54.85	502		54.85	435		54.85	840
			54.9	338		54.9	343		54.9	394		54.9	557
			54.95	319		54.95	286		54.95	306		54.95	507
			55	282		55	287		55	308		55	511
			55.05	262		55.05	288		55.05	281		55.05	458
			55.1	286		55.1	283		55.1	279		55.1	434
			55.15	243		55.15	283		55.15	288		55.15	451
			55.2	260		55.2	269		55.2	261		55.2	447
			55.25	259		55.25	264		55.25	305		55.25	420
			55.3	219		55.3	318		55.3	261		55.3	381
			55.35	253		55.35	283		55.35	271		55.35	370
			55.4	285		55.4	291		55.4	251		55.4	357
			55.45	258		55.45	266		55.45	273		55.45	319
			55.5	253		55.5	293		55.5	261		55.5	324
			55.55	233		55.55	265		55.55	243		55.55	304
			55.6	263		55.6	263		55.6	232		55.6	311
			55.65	253		55.65	262		55.65	256		55.65	304
			55.7	273		55.7	260		55.7	291		55.7	304
			55.75	288		55.75	270		55.75	256		55.75	309
			55.8	241		55.8	302		55.8	236		55.8	320
			55.85	253		55.85	284		55.85	270		55.85	323
			55.9	230		55.9	250		55.9	225		55.9	289
			55.95	271		55.95	276		55.95	258		55.95	315
			56	259		56	265		56	260		56	283
			56.05	265		56.05	270		56.05	251		56.05	261
			56.1	242		56.1	252		56.1	271		56.1	288
			56.15	285		56.15	235		56.15	236		56.15	252
			56.2	252		56.2	250		56.2	249		56.2	269
			56.25	260		56.25	254		56.25	245		56.25	254
			56.3	250		56.3	267		56.3	243		56.3	212
			56.35	273		56.35	241		56.35	235		56.35	214
			56.4	219		56.4	238		56.4	226		56.4	216
			56.45	246		56.45	226		56.45	243		56.45	227
			56.5	236		56.5	249		56.5	229		56.5	250
			56.55	255		56.55	258		56.55	295		56.55	304
			56.6	271		56.6	289		56.6	259		56.6	273
			56.65	237		56.65	251		56.65	237		56.65	260
			56.7	266		56.7	272		56.7	243		56.7	277
			56.75	259		56.75	257		56.75	252		56.75	249
			56.8	257		56.8	309		56.8	251		56.8	236
			56.85	279		56.85	300		56.85	234		56.85	200
			56.9	244		56.9	246		56.9	222		56.9	254
			56.95	238		56.95	237		56.95	256		56.95	216
			57	264		57	264		57	262		57	236
			57.05	273		57.05	256		57.05	254		57.05	242
			57.1	233		57.1	264		57.1	238		57.1	233
			57.15	248		57.15	253		57.15	266		57.15	265
			57.2	267		57.2	237		57.2	245		57.2	265
			57.25	262		57.25	255		57.25	229		57.25	261
			57.3	235		57.3	259		57.3	243		57.3	296
			57.35	270		57.35	260		57.35	247		57.35	249
			57.4	254		57.4	285		57.4	223		57.4	254
			57.45	273		57.45	254		57.45	221		57.45	227
			57.5	237		57.5	261		57.5	232		57.5	232
			57.55	266		57.55	288		57.55	264		57.55	234
			57.6	270		57.6	266		57.6	269		57.6	221
			57.65	278		57.65	243		57.65	237		57.65	213
			57.7	263		57.7	256		57.7	260		57.7	204
			57.75	262		57.75	241		57.75	260		57.75	238
			57.8	241		57.8	274		57.8	224		57.8	188
			57.85	231		57.85	253		57.85	211		57.85	204
			57.9	257		57.9	236		57.9	260		57.9	214
			57.95	235		57.95	263		57.95	271		57.95	197
			58	275		58	273		58	254		58	205
			58.05	240		58.05	287		58.05	259		58.05	172
			58.1	227		58.1	215		58.1	251		58.1	185
			58.15	232		58.15	263		58.15	244		58.15	215
			58.2	241		58.2	253		58.2	230		58.2	218
			58.25	249		58.25	252		58.25	235		58.25	215
			58.3	235		58.3	250		58.3	267		58.3	209
			58.35	268		58.35	235		58.35	230		58.35	210
			58.4	256		58.4	248		58.4	263		58.4	203
			58.45	253		58.45	271		58.45	245		58.45	195
			58.5	245		58.5	252		58.5	246		58.5	222
			58.55	253		58.55	268		58.55	233		58.55	204
			58.6	291		58.6	265		58.6	240		58.6	206
			58.65	267		58.65	240		58.65	229		58.65	218
			58.7	241		58.7	253		58.7	221		58.7	214
			58.75	271		58.75	277		58.75	254		58.75	201
			58.8	265		58.8	275		58.8	218		58.8	234
			58.85	276		58.85	253		58.85	250		58.85	239
			58.9	242		58.9	225		58.9	255		58.9	232
			58.95	230		58.95	269		58.95	264		58.95	224
			59	255		59	268		59	302		59	273
			59.05	251		59.05	260		59.05	260		59.05	256
			59.1	245		59.1	267		59.1	256		59.1	259
			59.15	275		59.15	270		59.15	250		59.15	271
			59.2	250		59.2	275		59.2	261		59.2	246
			59.25	243		59.25	255		59.25	263		59.25	258
			59.3	241		59.3	257		59.3	254		59.3	243
			59.35	234		59.35	266		59.35	261		59.35	213
			59.4	239		59.4	264		59.4	256		59.4	216
			59.45	254		59.45	282		59.45	244		59.45	226
			59.5	257		59.5	275		59.5	251		59.5	232
			59.55	266		59.55	263		59.55	221		59.55	252
			59.6	253		59.6	267		59.6	254		59.6	209
			59.65	261		59.65	250		59.65	253		59.65	202
			59.7	274		59.7	278		59.7	247		59.7	215
			59.75	284		59.75	251		59.75	283		59.75	237
			59.8	266		59.8	279		59.8	256		59.8	244
			59.85	288		59.85	288		59.85	300		59.85	253
			59.9	290		59.9	288		59.9	310		59.9	215
			59.95	285		59.95	308		59.95	288		59.95	263
			60	282		60	274		60	303		60	249
			--	--
			--	--
			--	--
			--	--
			--	--
			--	--
			--	--
			--	--
			--	--
			--	--
			--	--
				--
				--

## Sheet: Figure 1B&C
Figure 1B&C			N2 adsorption and poresize distribution
FAU ref							39 h							48 h							72 h							96 h
N2 adsorption			Poresize distribution				N2 adsorption			Poresize distribution				N2 adsorption			Poresize distribution				N2 adsorption			Poresize distribution				N2 adsorption			Poresize distribution
P/Po	Vads(cm3 g-1)		Pore size /nm	dV(d)(cm3nm-1g-1)			P/Po	Vads(cm3 g-1)		Pore size /nm	dV(d)(cm3nm-1g-1)			P/Po	Vads(cm3 g-1)		Pore size /nm	dV(d)(cm3nm-1g-1)			P/Po	Vads(cm3 g-1)		Pore size /nm	dV(d)(cm3nm-1g-1)			P/Po	Vads(cm3 g-1)		Pore size /nm	dV(d)(cm3nm-1g-1)
3.04722e-05	20.1831		1.061	0.20177			0.00777	75.9581		1.432	0.00597			0.00739	57.4449		1.432	0.0256			0.000331077	30.219		1.114	0.03578			0.00928	85.5931		1.498	0.0087
0.000118375	39.4183		1.114	0.29522			0.01035	79.4095		1.498	0.00469			0.01061	60.7123		1.498	0.01752			0.000967793	36.6781		1.167	0.03707			0.01432	87.1972		1.564	0.0029
0.000171202	58.5918		1.167	0.32047			0.01504	84.192		1.564	0.00282			0.0166	64.9308		1.564	0.01052			0.0019	41.3648		1.22	0.03652			0.02211	88.9009		1.631	0.00174
0.000197135	77.7405		1.22	0.34584			0.02076	88.5882		1.631	0.00162			0.02343	68.3413		1.631	0.00539			0.00693	50.1982		1.273	0.03359			0.0287	90.0111		1.697	0
0.000283614	97.7214		1.273	0.34285			0.02703	92.4166		1.697	0			0.03022	71.0049		1.697	0.00196			0.00697	50.2704		1.326	0.02818			0.03446	90.8377		1.78	0
0.000446625	117.532		1.326	0.33148			0.03364	95.6128		1.78	0			0.03662	73.1244		1.78	0			0.00965	52.785		1.379	0.02112			0.03978	91.531		1.868	0
0.000859504	136.597		1.379	0.30593			0.05415	103.667		1.868	0			0.05177	77.2188		1.868	0			0.01406	55.6804		1.432	0.01334			0.05642	93.4158		1.948	0
0.000951104	139.692		1.432	0.28136			0.09908	115.982		1.948	0			0.10473	87.161		1.948	0			0.01925	58.0201		1.498	0.00684			0.0992	97.5531		2.027	0
0.00198	153.978		1.498	0.25374			0.15009	126.806		2.027	0			0.15589	94.8469		2.027	0			0.02409	59.7679		1.564	0.00261			0.15656	103.245		2.107	0
0.00533	171.261		1.564	0.222			0.20033	136.798		2.107	0			0.20729	102.203		2.107	0			0.0293	61.3793		1.631	0.00047092			0.20556	109.71		2.186	0
0.00684	175.615		1.631	0.1791			0.24743	147.269		2.186	0			0.25486	110.1		2.186	0			0.04904	66.0484		1.697	0			0.25793	114.235		2.266	0
0.00968	180.526		1.697	0.14676			0.30163	165.985		2.266	0			0.30202	119.983		2.266	0			0.09934	74.0865		1.78	0			0.30231	116.986		2.345	0
0.01441	185.774		1.78	0.11944			0.3472	188.14		2.345	0			0.35373	133.615		2.345	0			0.14889	80.3706		1.868	0			0.35109	119.977		2.425	0
0.01987	189.318		1.868	0.09814			0.3979	208.347		2.425	0			0.39812	145.041		2.425	0			0.19957	86.7558		1.948	0			0.40313	122.472		2.504	0.00133
0.02488	191.791		1.948	0.08116			0.44806	222.095		2.504	0			0.44787	155.587		2.504	0.00037301			0.24979	93.234		2.027	0			0.4544	124.593		2.583	0.01173
0.02971	193.777		2.027	0.07461			0.504	233.767		2.583	0.00022159			0.50308	164.236		2.583	0.0024			0.30229	102.065		2.107	0			0.50555	126.41		2.703	0.02994
0.05159	200.04		2.107	0.06963			0.54924	241.684		2.703	0.00484			0.55574	171.173		2.703	0.00711			0.34888	112.052		2.186	0			0.55559	128.163		2.822	0.04687
0.10589	209.127		2.186	0.06452			0.59872	249.408		2.822	0.01144			0.60509	177.06		2.822	0.01308			0.40038	121.482		2.266	0			0.60583	129.848		2.941	0.06036
0.14957	214.26		2.266	0.05969			0.65057	256.314		2.941	0.02474			0.6575	183.632		2.941	0.02298			0.44907	128.086		2.345	0			0.65568	131.566		3.06	0.06737
0.20059	219.467		2.345	0.0599			0.70326	261.999		3.06	0.03723			0.69809	187.9		3.06	0.03316			0.49899	133.712		2.425	0.00092049			0.70362	133.502		3.179	0.0637
0.25058	224.123		2.425	0.05959			0.75467	266.694		3.179	0.06064			0.75515	193.899		3.179	0.04312			0.55126	138.846		2.504	0.00299			0.75419	135.588		3.298	0.05182
0.30004	228.97		2.504	0.05467			0.79775	270.248		3.298	0.09341			0.80059	200.435		3.298	0.05791			0.60161	143.345		2.583	0.00747			0.80289	138.025		3.418	0.04004
0.33064	231.477		2.583	0.04581			0.85498	275.086		3.418	0.12345			0.85263	208.171		3.418	0.07244			0.64923	147.25		2.703	0.01365			0.85032	141.081		3.537	0.03241
0.37033	234.846		2.703	0.0359			0.90129	281.102		3.537	0.16863			0.89693	218.654		3.537	0.09086			0.69914	151.391		2.822	0.02083			0.90432	146.641		3.656	0.02846
0.40023	236.9		2.822	0.02433			0.94135	291.679		3.656	0.20161			0.93825	244.97		3.656	0.10283			0.75169	155.873		2.941	0.02932			0.93711	154.059		3.775	0.02545
0.43059	239.171		2.941	0.01478			0.95989	301.591		3.775	0.21949			0.96156	266.739		3.775	0.11418			0.80089	160.792		3.06	0.03593			0.96115	167.776		3.934	0.02244
0.47131	241.733		3.06	0.01111			0.99186	402.545		3.934	0.22134			0.99201	365.255		3.934	0.11869			0.852	167.674		3.179	0.04247			0.99278	247.977		4.093	0.02019
0.50097	243.877		3.179	0.00972			0.95124	337.683		4.093	0.21401			0.94675	280.067		4.093	0.11875			0.89951	177.693		3.298	0.05289			0.94741	167.211		4.252	0.01664
0.53187	245.857		3.298	0.01048			0.90223	311.764		4.252	0.17715			0.89593	260.404		4.252	0.10683			0.93927	196.597		3.418	0.06267			0.89771	151.128		4.411	0.01442
0.56876	248.65		3.418	0.01274			0.85069	299.64		4.411	0.15034			0.85067	251.394		4.411	0.09816			0.95928	222.329		3.537	0.0767			0.84665	144.874		4.57	0.01285
0.60137	251.054		3.537	0.01602			0.79474	292.978		4.57	0.12695			0.79477	244.063		4.57	0.08768			0.97885	253.243		3.656	0.08657			0.79827	141.746		4.728	0.01121
0.62901	253.629		3.656	0.01677			0.7501	289.552		4.728	0.10094			0.74913	240.786		4.728	0.07296			0.98674	283.504		3.775	0.09326			0.74603	139.148		4.887	0.01001
0.66932	257.104		3.775	0.0177			0.69919	286.269		4.887	0.08314			0.69239	235.349		4.887	0.06041			0.99113	314.552		3.934	0.09345			0.69391	137.146		5.086	0.0091
0.7032	260.908		3.934	0.01791			0.64867	283.226		5.086	0.07077			0.65184	231.111		5.086	0.05054			0.96923	271.864		4.093	0.08984			0.64332	135.284		5.285	0.00831
0.72933	263.81		4.093	0.01688			0.59782	280.505		5.285	0.06036			0.59321	224.87		5.285	0.04254			0.95024	251.582		4.252	0.07636			0.59309	133.528		5.483	0.00755
0.77313	270.996		4.252	0.01528			0.54861	277.502		5.483	0.05049			0.55056	220.757		5.483	0.03577			0.90793	221.461		4.411	0.06673			0.54318	131.778		5.682	0.00726
0.80014	275.15		4.411	0.01463			0.50043	266.239		5.682	0.044			0.49933	195.537		5.682	0.03259			0.90051	218.485		4.57	0.05796			0.49347	129.96		5.88	0.0067
0.83241	281.834		4.57	0.01442			0.45318	239.525		5.88	0.03782			0.45078	167.607		5.88	0.02955			0.84677	204.248		4.728	0.04767			0.44803	127.092		6.079	0.00666
0.85172	286.766		4.728	0.01381			0.4006	212.898		6.079	0.03294			0.39911	149.452		6.079	0.02725			0.79983	197.168		4.887	0.04013			0.39717	124.361		6.317	0.00658
0.87109	291.729		4.887	0.01323			0.35185	192.897		6.317	0.02829			0.34934	135.215		6.317	0.02476			0.75033	191.525		5.086	0.03492			0.34749	121.463		6.556	0.0063
0.90046	304.301		5.086	0.01303			0.29679	165.458		6.556	0.02305			0.2975	120.883		6.556	0.02166			0.70082	186.792		5.285	0.03027			0.29772	118.307		6.794	0.00595
0.92232	317.519		5.285	0.01312			0.25039	148.681		6.794	0.0186			0.24757	110.721		6.794	0.01817			0.64951	182.218		5.483	0.02565			0.24803	115.001		7.032	0.00571
0.93956	331.415		5.483	0.0132			0.20189	137.194		7.032	0.01525			0.19394	101.987		7.032	0.01544			0.60021	178.146		5.682	0.02285			0.20049	111.09		7.31	0.00495
0.95924	342.422		5.682	0.0142			0.1489	126.393		7.31	0.01224			0.14298	94.1233		7.31	0.01276			0.55046	173.781		5.88	0.02003			0.14549	104.657		7.588	0.00445
0.96997	348.301		5.88	0.01454			0.09935	115.919		7.588	0.00991			0.09333	85.8166		7.588	0.0116			0.49815	146.936		6.079	0.01834			0.09469	97.0981		7.867	0.00415
0.97973	353.576		6.079	0.01475			0.05183	102.653		7.867	0.00813			0.04484	75.5147		7.867	0.01102			0.44977	134.93		6.317	0.01668			0.05092	92.7803		8.145	0.00376
0.99022	366.643		6.317	0.01547						8.145	0.00678						8.145	0.01032			0.39968	124.833		6.556	0.01477						8.462	0.00347
0.99475	377.335		6.556	0.01562						8.462	0.0057						8.462	0.00988			0.34919	114.572		6.794	0.01321						8.78	0.00356
0.99016	367.918		6.794	0.01496						8.78	0.00535						8.78	0.01027			0.29999	103.72		7.032	0.01207						9.098	0.00342
0.98098	357.149		7.032	0.01556						9.098	0.00479						9.098	0.00954			0.25083	95.3055		7.31	0.01032						9.416	0.00325
0.97118	351.969		7.31	0.01562						9.416	0.00432						9.416	0.00857			0.20024	88.6084		7.588	0.00934						9.773	0.00323
0.96095	347.205		7.588	0.01514						9.773	0.00407						9.773	0.00804			0.15064	82.2002		7.867	0.00856						10.131	0.00311
0.9397	340.244		7.867	0.01454						10.131	0.00372						10.131	0.00733			0.10053	75.2884		8.145	0.00767						10.488	0.0029
0.91412	328.312		8.145	0.01389						10.488	0.00327						10.488	0.00648			0.05099	67.0941		8.462	0.00702						10.885	0.00292
0.90067	320.355		8.462	0.01244						10.885	0.00309						10.885	0.00626						8.78	0.00725						11.283	0.00295
0.86866	308.342		8.78	0.01196						11.283	0.00309						11.283	0.00632						9.098	0.00698						11.68	0.00302
0.84911	302.115		9.098	0.01122						11.68	0.00318						11.68	0.00647						9.416	0.00673						12.117	0.00305
0.82666	298.104		9.416	0.01076						12.117	0.00323						12.117	0.00654						9.773	0.00676						12.554	0.003
0.80044	293.261		9.773	0.01072						12.554	0.00319						12.554	0.00644						10.131	0.0066						12.991	0.00285
0.77669	290.404		10.131	0.01079						12.991	0.00325						12.991	0.00636						10.488	0.00607						13.467	0.00258
0.75994	288.175		10.488	0.01039						13.467	0.00298						13.467	0.00575						10.885	0.00591						13.944	0.00224
0.73961	286.344		10.885	0.01019						13.944	0.00259						13.944	0.00499						11.283	0.00594						14.46	0.00208
0.72009	284.216		11.283	0.00972						14.46	0.00242						14.46	0.00556						11.68	0.00603						14.977	0.00198
0.69951	282.62		11.68	0.00927						14.977	0.00256						14.977	0.00667						12.117	0.00606						15.533	0.00205
0.68078	280.93		12.117	0.00903						15.533	0.00269						15.533	0.00732						12.554	0.00595						16.089	0.00225
0.65832	279.356		12.554	0.00886						16.089	0.00289						16.089	0.00812						12.991	0.0058						16.685	0.00236
0.64105	277.987		12.991	0.00917						16.685	0.003						16.685	0.00863						13.467	0.00524						17.281	0.00251
0.62023	276.297		13.467	0.00934						17.281	0.00315						17.281	0.00834						13.944	0.00455						17.916	0.00262
0.60092	275.3		13.944	0.00921						17.916	0.003						17.916	0.00751						14.46	0.0044						18.552	0.00241
0.58062	273.768		14.46	0.00905						18.552	0.0027						18.552	0.00676						14.977	0.00495						19.227	0.00219
0.56004	272.214		14.977	0.00897						19.227	0.00246						19.227	0.00615						15.533	0.00524						19.902	0.00213
0.55067	271.949		15.533	0.00843						19.902	0.00234						19.902	0.00586						16.089	0.00569						20.617	0.00195
0.54109	271.312		16.089	0.00824						20.617	0.00209						20.617	0.00512						16.685	0.00595						21.372	0.00201
0.51962	269.775		16.685	0.00795						21.372	0.00188						21.372	0.00466						17.281	0.00611
0.49993	268.655		17.281	0.00766						22.127	0.0017						22.127	0.00348						17.916	0.00561						DFT
0.4789	258.967		17.916	0.00708						22.921	0.00152													18.552	0.00505						Pore	0.232
0.45314	248.794		18.552	0.00671													DFT							19.227	0.00459						Surface	599.655
0.44808	247.822		19.227	0.00652						DFT							Pore	0.362						19.902	0.00438						Lower	=
0.44005	247.261		19.902	0.00658						Pore	0.432						Surface	344.216						20.617	0.00391						Fitting	0.303
0.42012	245.021		20.617	0.00628						Surface	442.145						Lower	=						21.372	0.00363						Pore	=
0.39787	243.082		21.372	0.00615						Lower	=						Fitting	0.3						22.127	0.00305
0.36941	240.48		22.127	0.00571						Fitting	0.294						Pore	=													Moving	:
0.34809	238.684		22.921	0.00553						Pore	=													DFT
0.32019	235.975																Moving	:						Pore	0.291
0.29916	233.909		DFT							Moving	:													Surface	314.525
0.26865	230.542		Pore	0.489																				Lower	=
0.24995	228.573		Surface	978.545																				Fitting	0.278
0.19933	222.839		Lower	=																				Pore	=
0.14967	216.992		Fitting	2.893
0.10063	210.177		Pore	=																				Moving	:
0.04974	200.456
			Moving	:

## Sheet: Figure 1D
Figure 1D			Distributions
Time/ h	Vmicro	Vmeso	MFI Crystallinity / % (0 5 1)
0	0.25	0.24	0
39	0.02	0.37	0
48	0.02	0.34	20.1513
72	0.03	0.26	49.5329
96	0.11	0.13	100

## Sheet: Figure 2A
FAU ref		39 h		48 h		72 h		96 h
Raman shift (cm-1)	Intensity (a.u.)	Raman shift (cm-1)	Intensity (a.u.)	Raman shift (cm-1)	Intensity (a.u.)	Raman shift (cm-1)	Intensity (a.u.)	Raman shift (cm-1)	Intensity (a.u.)
150.332	0	219.916	0	219.504	0	220.33	0	219.504	0.1197
151.332	0.03446	220.916	0.19379	220.504	0.14852	221.33	0.05877	220.504	0.02545
152.332	0.18964	221.916	0.35749	221.505	0.31083	222.33	0.11374	221.505	-0.0247
153.332	0.42676	222.916	0.46118	222.505	0.49995	223.329	0.16122	222.505	0.01235
154.332	0.6836	223.916	0.48468	223.505	0.68456	224.329	0.21149	223.505	0.1331
155.332	0.88399	224.916	0.40737	224.506	0.76236	225.329	0.28966	224.506	0.2181
156.332	0.9785	225.916	0.24827	225.506	0.65345	226.329	0.42613	225.506	0.2433
157.332	0.99063	226.916	0.10066	226.506	0.42584	227.328	0.5717	226.506	0.21091
158.332	0.96579	227.916	0.10947	227.507	0.23705	228.328	0.6341	227.507	0.1674
159.332	0.93872	228.917	0.35157	228.507	0.19185	229.328	0.5585	228.507	0.1466
160.332	0.92951	229.917	0.67268	229.507	0.21595	230.328	0.4175	229.507	0.15319
161.332	0.95407	230.917	0.8736	230.508	0.20037	231.328	0.30868	230.508	0.18799
162.332	0.99861	231.917	0.87542	231.508	0.14019	232.327	0.26427	231.508	0.22758
163.332	1.03275	232.917	0.74953	232.508	0.16051	233.327	0.23606	232.508	0.22758
164.332	1.04364	233.917	0.57547	233.509	0.36956	234.327	0.17739	233.509	0.15348
165.332	1.07672	234.917	0.41701	234.509	0.6729	235.327	0.09803	234.509	0.05349
166.332	1.18748	235.917	0.33064	235.509	0.87744	236.326	0.03517	235.509	0.0181
167.332	1.35722	236.917	0.3444	236.51	0.8611	237.326	0.01385	236.51	0.08807
168.332	1.47012	237.917	0.40836	237.51	0.70057	238.326	0.02182	237.51	0.18614
169.332	1.42643	238.917	0.46062	238.51	0.50564	239.326	0.0417	238.51	0.21291
170.332	1.27217	239.917	0.47601	239.511	0.36884	240.326	0.06342	239.511	0.15663
171.332	1.12955	240.917	0.46769	240.511	0.36404	241.325	0.09625	240.511	0.09684
172.332	1.0859	241.917	0.45498	241.511	0.54424	242.325	0.14907	241.511	0.10686
173.332	1.10849	242.917	0.4852	242.512	0.83228	243.325	0.25195	242.512	0.18985
174.332	1.14596	243.917	0.61642	243.512	1.09863	244.325	0.44204	243.512	0.31985
175.332	1.15621	244.917	0.84334	244.512	1.25737	245.325	0.69992	244.512	0.46264
176.332	1.10782	245.917	1.01799	245.513	1.32209	246.324	0.87839	245.513	0.56442
177.332	0.9774	246.918	0.98435	246.513	1.318	247.324	0.82245	246.513	0.5731
178.332	0.79842	247.918	0.7904	247.513	1.24302	248.324	0.56092	247.513	0.51979
179.332	0.6308	248.918	0.6609	248.514	1.07165	249.324	0.28085	248.514	0.50745
180.332	0.52493	249.918	0.7723	249.514	0.79648	250.323	0.14048	249.514	0.61632
181.332	0.50487	250.918	1.02049	250.514	0.50992	251.323	0.12311	250.514	0.79719
182.332	0.58802	251.918	1.21173	251.515	0.3361	252.323	0.15619	251.515	0.9595
183.332	0.73396	252.918	1.23838	252.515	0.32969	253.323	0.20148	252.515	1.04742
184.332	0.84135	253.918	1.14942	253.515	0.41988	254.323	0.28417	253.515	1.06843
185.332	0.825	254.918	1.01181	254.516	0.52696	255.322	0.42948	254.516	1.0393
186.332	0.72973	255.918	0.9069	255.516	0.61833	256.322	0.5807	255.516	1.00527
187.332	0.65426	256.918	0.92609	256.516	0.69641	257.322	0.62372	256.516	1.03243
188.332	0.65447	257.918	1.12234	257.517	0.76877	258.322	0.49226	257.517	1.15935
189.332	0.68355	258.918	1.39018	258.517	0.85384	259.321	0.31781	258.517	1.31107
190.332	0.67904	259.918	1.58553	259.517	0.97331	260.321	0.27926	259.517	1.38549
191.332	0.62509	260.918	1.64493	260.518	1.0799	261.321	0.42063	260.518	1.35526
192.332	0.54213	261.918	1.62134	261.518	1.01919	262.321	0.59121	261.518	1.30144
193.332	0.45321	262.918	1.57684	262.518	0.66318	263.321	0.64189	262.518	1.30872
194.332	0.39032	263.918	1.56981	263.519	0.20722	264.32	0.5898	263.519	1.40916
195.332	0.3822	264.919	1.65648	264.519	0.01646	265.32	0.54471	264.519	1.6051
196.332	0.43064	265.919	1.85175	265.519	0.3026	266.32	0.57601	265.519	1.87154
197.332	0.47571	266.919	2.04048	266.52	0.72431	267.32	0.62526	266.52	2.09675
198.332	0.45348	267.919	2.08772	267.52	0.95783	268.319	0.6124	267.52	2.15766
199.332	0.3644	268.919	2.02185	268.52	0.91964	269.319	0.56375	268.52	2.09487
200.332	0.26208	269.919	2.05966	269.521	0.86823	270.319	0.62703	269.521	2.13805
201.332	0.19531	270.919	2.38166	270.521	1.02591	271.319	0.91852	270.521	2.48404
202.332	0.18274	271.919	2.83427	271.521	1.27399	272.319	1.2839	271.521	3.02002
203.332	0.23345	272.919	3.11895	272.522	1.34735	273.318	1.45213	272.522	3.49839
204.332	0.33018	273.919	3.10444	273.522	1.1469	274.318	1.30945	273.522	3.76125
205.332	0.4092	274.919	3.06052	274.522	0.99395	275.318	1.11908	274.522	3.86892
206.332	0.40584	275.919	3.29928	275.523	1.24934	276.318	1.18345	275.523	3.91337
207.332	0.34286	276.919	3.80884	276.523	1.83643	277.317	1.51442	276.523	3.98202
208.332	0.29935	277.919	4.2863	277.523	2.28571	278.317	1.86359	277.523	4.15857
209.332	0.33211	278.919	4.48505	278.524	2.22852	279.317	2.02511	278.524	4.49991
210.332	0.40285	279.919	4.5101	279.524	1.90132	280.317	2.06373	279.524	4.91905
211.332	0.44046	280.919	4.58184	280.524	1.73943	281.317	2.13244	280.524	5.2827
212.332	0.40515	281.919	4.83118	281.524	1.94984	282.316	2.30841	281.524	5.54194
213.332	0.30134	282.92	5.22571	282.525	2.32065	283.316	2.53078	282.525	5.80177
214.332	0.13966	283.92	5.71644	283.525	2.61057	284.316	2.72875	283.525	6.17331
215.332	0.00254	284.92	6.26647	284.525	2.77527	285.316	2.88607	284.525	6.63535
216.332	-0.00834	285.92	6.8464	285.526	2.90607	286.315	3.02359	285.526	7.07489
217.332	0.1913	286.92	7.41202	286.526	3.07007	287.315	3.15862	286.526	7.40423
218.332	0.44429	287.92	7.86074	287.526	3.22871	288.315	3.28999	287.526	7.64258
219.332	0.5515	288.92	8.07777	288.527	3.31855	289.315	3.41197	288.527	7.83412
220.332	0.45307	289.92	8.06009	289.527	3.3332	290.315	3.50245	289.527	7.99377
221.332	0.27334	290.92	7.95771	290.527	3.34569	291.314	3.51648	290.527	8.09532
222.332	0.13996	291.92	7.91963	291.528	3.42069	292.314	3.41852	291.528	8.11317
223.332	0.09048	292.92	7.98805	292.528	3.50358	293.314	3.26795	292.528	8.05033
224.332	0.12082	293.92	8.14948	293.528	3.47773	294.314	3.17315	293.528	7.9252
225.332	0.21681	294.92	8.3594	294.529	3.29108	295.313	3.19995	294.529	7.76977
226.332	0.3338	295.92	8.48793	295.529	3.07783	296.313	3.29394	295.529	7.65454
227.332	0.42342	296.92	8.39666	296.529	2.99974	297.313	3.3811	296.529	7.65252
228.332	0.45798	297.92	8.1123	297.53	3.08745	298.313	3.40866	297.53	7.72321
229.332	0.42656	298.92	7.83183	298.53	3.23567	299.313	3.34661	298.53	7.709
230.332	0.32633	299.92	7.72507	299.53	3.33815	300.312	3.17914	299.53	7.48151
231.332	0.18992	300.921	7.74752	300.531	3.31823	301.312	2.97166	300.531	7.12462
232.332	0.06477	301.921	7.77396	301.531	3.11192	302.312	2.81958	301.531	6.80302
233.332	0.0024	302.921	7.72542	302.531	2.75748	303.312	2.78627	302.531	6.61616
234.332	0.06559	303.921	7.61717	303.532	2.50395	304.312	2.86926	303.532	6.52889
235.332	0.2961	304.921	7.47513	304.532	2.60461	305.311	3.05395	304.532	6.49033
236.332	0.62406	305.921	7.30751	305.532	2.98556	306.311	3.2684	305.532	6.46259
237.332	0.84256	306.921	7.10889	306.533	3.32161	307.311	3.39676	306.533	6.41726
238.332	0.79216	307.921	6.88196	307.533	3.36415	308.311	3.36461	307.533	6.34012
239.332	0.57296	308.921	6.66596	308.533	3.21979	309.31	3.27764	308.533	6.27652
240.332	0.36959	309.921	6.50836	309.534	3.08893	310.31	3.28687	309.534	6.28652
241.332	0.29642	310.921	6.41576	310.534	3.07716	311.31	3.43269	310.534	6.37752
242.332	0.33682	311.921	6.33368	311.534	3.14849	312.31	3.59259	311.534	6.47825
243.332	0.45985	312.921	6.2087	312.535	3.25522	313.31	3.64659	312.535	6.51989
244.332	0.61654	313.921	6.04532	313.535	3.35145	314.309	3.61839	313.535	6.52122
245.332	0.73467	314.921	5.88067	314.535	3.39248	315.309	3.61066	314.535	6.5496
246.332	0.76878	315.921	5.74052	315.536	3.3741	316.309	3.69043	315.536	6.65237
247.332	0.76579	316.921	5.61848	316.536	3.41493	317.309	3.8184	316.536	6.81704
248.332	0.79101	317.921	5.50176	317.536	3.64835	318.308	3.93655	317.536	7.01866
249.332	0.86174	318.922	5.37084	318.537	3.98337	319.308	4.0061	318.537	7.20558
250.332	0.9129	319.922	5.19962	319.537	4.08969	320.308	4.00804	319.537	7.2971
251.332	0.88497	320.922	4.97444	320.537	3.70971	321.308	3.93346	320.537	7.23746
252.332	0.82702	321.922	4.76285	321.538	3.11532	322.308	3.82839	321.538	7.13482
253.332	0.8478	322.922	4.66327	322.538	2.78334	323.307	3.75961	322.538	7.16059
254.332	1.0045	323.922	4.70233	323.538	2.93126	324.307	3.75111	323.538	7.3815
255.332	1.19496	324.922	4.75798	324.539	3.23897	325.307	3.73861	324.539	7.64571
256.332	1.29079	325.922	4.69993	325.539	3.34349	326.307	3.65501	325.539	7.78582
257.332	1.27549	326.922	4.53603	326.539	3.2278	327.306	3.54019	326.539	7.79349
258.332	1.25763	327.922	4.37842	327.54	3.13761	328.306	3.51377	327.54	7.78085
259.332	1.33097	328.922	4.31452	328.54	3.25902	329.306	3.64955	328.54	7.84132
260.332	1.44046	329.922	4.31816	329.54	3.49863	330.306	3.82291	329.54	7.97604
261.332	1.46858	330.922	4.33359	330.541	3.69023	331.306	3.86128	330.541	8.16136
262.332	1.3604	331.922	4.33093	331.541	3.73314	332.305	3.74184	331.541	8.39207
263.332	1.20582	332.922	4.31742	332.541	3.62004	333.305	3.65358	332.541	8.68865
264.332	1.11126	333.922	4.305	333.542	3.36254	334.305	3.77782	333.542	9.06823
265.332	1.11781	334.922	4.32378	334.542	3.07854	335.305	4.08896	334.542	9.5051
266.332	1.21362	335.923	4.41372	335.542	2.94194	336.304	4.45409	335.542	9.95114
267.332	1.36688	336.923	4.60155	336.543	3.06743	337.304	4.76892	336.543	10.3739
268.332	1.49536	337.923	4.87738	337.543	3.40362	338.304	5.00954	337.543	10.7879
269.332	1.50087	338.923	5.22387	338.543	3.87061	339.304	5.16835	338.543	11.2166
270.332	1.37307	339.923	5.58775	339.544	4.38419	340.304	5.29136	339.544	11.6971
271.332	1.26733	340.923	5.88133	340.544	4.85697	341.303	5.47767	340.544	12.281
272.332	1.33739	341.923	6.03937	341.544	5.21684	342.303	5.80167	341.544	13.0015
273.332	1.57027	342.923	6.13051	342.545	5.47902	343.303	6.18787	342.545	13.7827
274.332	1.8433	343.923	6.26975	343.545	5.68999	344.303	6.51006	343.545	14.5111
275.332	2.05903	344.923	6.51624	344.545	5.90385	345.303	6.72354	344.545	15.152
276.332	2.21909	345.923	6.82494	345.546	6.18811	346.302	6.93213	345.546	15.8166
277.332	2.34806	346.923	7.14293	346.546	6.60246	347.302	7.24581	346.546	16.6216
278.332	2.48665	347.923	7.45558	347.546	7.08701	348.302	7.65698	347.546	17.5492
279.332	2.69649	348.923	7.77404	348.547	7.50015	349.302	8.07965	348.547	18.4901
280.332	3.02547	349.923	8.10089	349.547	7.76009	350.301	8.45132	349.547	19.3596
281.332	3.39892	350.923	8.4062	350.547	8.00732	351.301	8.79768	350.547	20.1673
282.332	3.68273	351.923	8.65322	351.548	8.42704	352.301	9.16263	351.548	20.944
283.332	3.81414	352.923	8.82843	352.548	9.01097	353.301	9.54619	352.548	21.7143
284.332	3.91977	353.923	8.94741	353.548	9.50887	354.301	9.89514	353.548	22.4963
285.332	4.15194	354.924	9.02798	354.549	9.70578	355.3	10.1626	354.549	23.3027
286.332	4.55207	355.924	9.09606	355.549	9.75798	356.3	10.3742	355.549	24.1179
287.332	5.05475	356.924	9.1814	356.549	9.98847	357.3	10.5875	356.549	24.9125
288.332	5.60642	357.924	9.30104	357.55	10.559	358.3	10.8458	357.55	25.6474
289.332	6.21756	358.924	9.44498	358.55	11.2581	359.299	11.1617	358.55	26.2612
290.332	6.92663	359.924	9.59889	359.55	11.8323	360.299	11.5394	359.55	26.6975
291.332	7.72053	360.924	9.7433	360.551	12.2189	361.299	11.9188	360.551	27.0403
292.332	8.48524	361.924	9.8546	361.551	12.5137	362.299	12.1883	361.551	27.4904
293.332	9.11176	362.924	9.92758	362.551	12.8005	363.299	12.2775	362.551	28.1889
294.332	9.60652	363.924	10.0377	363.552	13.0842	364.298	12.3068	363.552	28.9891
295.332	10.0598	364.924	10.2815	364.552	13.3479	365.298	12.4467	364.552	29.6654
296.332	10.5238	365.924	10.6424	365.552	13.5857	366.298	12.754	365.552	30.1499
297.332	10.8964	366.924	10.9345	366.553	13.8073	367.298	13.1179	366.553	30.6102
298.332	11.0414	367.924	10.9906	367.553	14.0261	368.297	13.429	367.553	31.2165
299.332	10.9669	368.924	10.9349	368.553	14.2771	369.297	13.7141	368.553	31.9765
300.332	10.8767	369.924	11.0468	369.554	14.6061	370.297	14.0709	369.554	32.8103
301.332	10.9526	370.924	11.4672	370.554	15.0301	371.297	14.5241	370.554	33.6341
302.332	11.0681	371.925	11.9501	371.554	15.4855	372.297	14.8983	371.554	34.3558
303.332	10.9431	372.925	12.1941	372.555	15.8974	373.296	14.9965	372.555	34.8847
304.332	10.4618	373.925	12.1415	373.555	16.2613	374.296	14.8838	373.555	35.2094
305.332	9.93539	374.925	11.9697	374.555	16.6412	375.296	14.8746	374.555	35.3956
306.332	9.73412	375.925	11.8394	375.556	17.0737	376.296	15.2074	375.556	35.5033
307.332	9.87502	376.925	11.7738	376.556	17.4346	377.295	15.6712	376.556	35.5493
308.332	10.0307	377.925	11.7502	377.556	17.5467	378.295	15.9101	377.556	35.535
309.332	9.92748	378.925	11.745	378.557	17.3664	379.295	15.7665	378.557	35.4434
310.332	9.62912	379.925	11.7337	379.557	17.0835	380.295	15.4194	379.557	35.2262
311.332	9.31614	380.925	11.6918	380.557	16.8946	381.295	15.0677	380.557	34.8386
312.332	9.08382	381.925	11.5951	381.558	16.8125	382.294	14.7669	381.558	34.3123
313.332	8.87073	382.925	11.4194	382.558	16.7362	383.294	14.4864	382.558	33.7263
314.332	8.60278	383.925	11.1535	383.558	16.5736	384.294	14.1924	383.558	33.1249
315.332	8.25714	384.925	10.8253	384.559	16.2651	385.294	13.8442	384.559	32.4352
316.332	7.84593	385.925	10.4706	385.559	15.7617	386.293	13.4038	385.559	31.5656
317.332	7.38679	386.925	10.124	386.559	15.1137	387.293	12.9266	386.559	30.5307
318.332	6.9147	387.925	9.81752	387.56	14.4797	388.293	12.5677	387.56	29.4617
319.332	6.46788	388.925	9.5788	388.56	13.9937	389.293	12.4402	388.56	28.4734
320.332	6.05218	389.926	9.40616	389.56	13.6031	390.293	12.3744	389.56	27.5413
321.332	5.63212	390.926	9.28641	390.561	13.1848	391.292	12.0976	390.561	26.5874
322.332	5.17517	391.926	9.17997	391.561	12.6876	392.292	11.5095	391.561	25.5603
323.332	4.6914	392.926	8.9963	392.561	12.1994	393.292	10.8338	392.561	24.4594
324.332	4.21037	393.926	8.65004	393.562	11.8135	394.292	10.3118	393.562	23.2954
325.332	3.77047	394.926	8.19158	394.562	11.4902	395.291	9.96175	394.562	22.1506
326.332	3.43448	395.926	7.7629	395.562	11.0989	396.291	9.6548	395.562	21.1561
327.332	3.25567	396.926	7.47121	396.563	10.5601	397.291	9.29465	396.563	20.3834
328.332	3.18264	397.926	7.29703	397.563	9.9831	398.291	8.9093	397.563	19.6896
329.332	3.07002	398.926	7.19343	398.563	9.51525	399.291	8.55224	398.563	18.8899
330.332	2.80357	399.926	7.11333	399.564	9.1858	400.29	8.24938	399.564	17.9629
331.332	2.45666	400.926	7.01003	400.564	8.88425	401.29	7.99503	400.564	17.0821
332.332	2.15348	401.926	6.85081	401.564	8.51817	402.29	7.78246	401.564	16.4071
333.332	1.96277	402.926	6.69319	402.565	8.16619	403.29	7.6091	402.565	15.931
334.332	1.86388	403.926	6.63127	403.565	7.9769	404.29	7.47424	403.565	15.5783
335.332	1.82641	404.926	6.67304	404.565	7.97869	405.289	7.37637	404.565	15.2744
336.332	1.80253	405.926	6.6504	405.565	7.94987	406.289	7.3126	405.565	14.9467
337.332	1.73399	406.926	6.39237	406.566	7.66235	407.289	7.27823	406.566	14.5273
338.332	1.58751	407.927	5.97021	407.566	7.2166	408.289	7.24495	407.566	14.0185
339.332	1.4067	408.927	5.62726	408.567	6.94965	409.288	7.16807	408.567	13.4716
340.332	1.24878	409.927	5.54191	409.567	7.08679	410.288	7.02689	409.567	12.9578
341.332	1.14651	410.927	5.64083	410.567	7.41701	411.288	6.88951	410.567	12.6155
342.332	1.10957	411.927	5.79406	411.567	7.63222	412.288	6.84142	411.567	12.5917
343.332	1.13357	412.927	5.91899	412.568	7.60103	413.288	6.88964	412.568	12.7897
344.332	1.17827	413.927	5.99091	413.568	7.40941	414.287	6.94755	413.568	12.8143
345.332	1.18893	414.927	5.99262	414.568	7.14999	415.287	6.93505	414.568	12.3378
346.332	1.14344	415.927	5.93783	415.569	6.87377	416.287	6.85076	415.569	11.6323
347.332	1.09559	416.927	5.85302	416.569	6.61452	417.287	6.72596	416.569	11.2217
348.332	1.10175	417.927	5.76712	417.569	6.42367	418.286	6.58976	417.569	11.346
349.332	1.18544	418.927	5.71471	418.57	6.39211	419.286	6.46826	418.57	11.6454
350.332	1.34692	419.927	5.72549	419.57	6.60213	420.286	6.38614	419.57	11.7111
351.332	1.56711	420.927	5.75277	420.57	6.95254	421.286	6.35773	420.57	11.5018
352.332	1.75634	421.927	5.69524	421.571	7.20816	422.286	6.39022	421.571	11.2434
353.332	1.81133	422.927	5.5176	422.571	7.20424	423.285	6.4833	422.571	11.1364
354.332	1.74145	423.927	5.43176	423.571	7.04952	424.285	6.60998	423.571	11.2583
355.332	1.69828	424.927	5.69702	424.572	6.91481	425.285	6.73776	424.572	11.6544
356.332	1.81475	425.928	6.25346	425.572	6.90026	426.285	6.84142	425.572	12.2178
357.332	2.01984	426.928	6.6566	426.572	7.01881	427.284	6.90469	426.572	12.6556
358.332	2.15151	427.928	6.52964	427.573	7.26417	428.284	6.91906	427.573	12.7207
359.332	2.12117	428.928	6.10096	428.573	7.53079	429.284	6.92362	428.573	12.5521
360.332	2.01028	429.928	5.84488	429.573	7.67282	430.284	6.97647	429.573	12.4483
361.332	1.9194	430.928	6.0028	430.574	7.62744	431.284	7.08703	430.574	12.5638
362.332	1.87176	431.928	6.34321	431.574	7.50344	432.283	7.16907	431.574	12.7539
363.332	1.82813	432.928	6.59231	432.574	7.42524	433.283	7.13621	432.574	12.8488
364.332	1.75843	433.928	6.67921	433.575	7.44313	434.283	7.04605	433.575	12.831
365.332	1.66081	434.928	6.67409	434.575	7.55531	435.283	7.05478	434.575	12.7915
366.332	1.54589	435.928	6.63797	435.575	7.73798	436.282	7.24241	435.575	12.7941
367.332	1.42429	436.928	6.59145	436.576	7.89325	437.282	7.42094	436.576	12.7985
368.332	1.30385	437.928	6.54701	437.576	7.9104	438.282	7.35266	437.576	12.7431
369.332	1.19794	438.928	6.52827	438.576	7.78515	439.282	7.03647	438.576	12.6197
370.332	1.11466	439.928	6.57263	439.577	7.6385	440.282	6.73808	439.577	12.483
371.332	1.06095	440.928	6.70507	440.577	7.58052	441.281	6.68778	440.577	12.382
372.332	1.0323	441.928	6.8688	441.577	7.60595	442.281	6.81388	441.577	12.3049
373.332	0.99505	442.928	6.97584	442.578	7.66458	443.281	6.93148	442.578	12.2162
374.332	0.91429	443.929	6.98776	443.578	7.73379	444.281	6.93846	443.578	12.1123
375.332	0.81763	444.929	6.95807	444.578	7.84359	445.281	6.88664	444.578	12.0495
376.332	0.78889	445.929	6.94738	445.579	8.0209	446.28	6.83912	445.579	12.081
377.332	0.88201	446.929	6.97137	446.579	8.18099	447.28	6.79368	446.579	12.1412
378.332	0.99618	447.929	7.01606	447.579	8.16488	448.28	6.70664	447.579	12.0861
379.332	0.98587	448.929	7.07505	448.58	7.90997	449.28	6.5723	448.58	11.8508
380.332	0.8254	449.929	7.16692	449.58	7.67245	450.279	6.50634	449.58	11.6346
381.332	0.6754	450.929	7.31308	450.58	7.76112	451.279	6.64078	450.58	11.6802
382.332	0.6904	451.929	7.49734	451.581	8.1662	452.279	6.92442	451.581	11.95
383.332	0.81497	452.929	7.66348	452.581	8.53746	453.279	7.11744	452.581	12.1076
384.332	0.87846	453.929	7.76411	453.581	8.57742	454.279	7.03006	453.581	11.8833
385.332	0.78674	454.929	7.81175	454.582	8.38568	455.278	6.79088	454.582	11.4711
386.332	0.66416	455.929	7.83996	455.582	8.20083	456.278	6.63468	455.582	11.2264
387.332	0.65977	456.929	7.86157	456.582	8.15188	457.278	6.66858	456.582	11.2875
388.332	0.78752	457.929	7.85587	457.583	8.17923	458.278	6.78727	457.583	11.4182
389.332	0.93042	458.929	7.80895	458.583	8.21048	459.277	6.87295	458.583	11.3727
390.332	0.98574	459.929	7.80773	459.583	8.23472	460.277	6.87722	459.583	11.185
391.332	0.97037	460.93	7.99751	460.584	8.27716	461.277	6.79159	460.584	11.0539
392.332	0.9348	461.93	8.42995	461.584	8.357	462.277	6.64234	461.584	11.1112
393.332	0.92195	462.93	8.8917	462.584	8.47373	463.277	6.55108	462.584	11.2906
394.332	0.96212	463.93	9.13624	463.585	8.62267	464.276	6.64743	463.585	11.4924
395.332	1.07559	464.93	9.17736	464.585	8.77689	465.276	6.90894	464.585	11.6654
396.332	1.19423	465.93	9.26787	465.585	8.88782	466.276	7.17526	465.585	11.8019
397.332	1.19965	466.93	9.60778	466.586	8.92545	467.276	7.31038	466.586	11.9014
398.332	1.03838	467.93	10.1016	467.586	8.95118	468.275	7.31377	467.586	11.9871
399.332	0.84372	468.93	10.5674	468.586	9.0522	469.275	7.22415	468.586	12.0879
400.332	0.77579	469.93	10.9339	469.587	9.22453	470.275	7.10234	469.587	12.186
401.332	0.86118	470.93	11.2898	470.587	9.32805	471.275	7.0403	470.587	12.1927
402.332	1.00031	471.93	11.7284	471.587	9.23207	472.275	7.10945	471.587	12.028
403.332	1.099	472.93	12.278	472.588	8.98038	473.274	7.19991	472.588	11.7324
404.332	1.15023	473.93	12.9351	473.588	8.7039	474.274	7.11523	473.588	11.4065
405.332	1.17417	474.93	13.6646	474.588	8.49132	475.274	6.77395	474.588	11.0831
406.332	1.18634	475.93	14.36	475.589	8.32953	476.274	6.35917	475.589	10.6315
407.332	1.20425	476.93	14.9133	476.589	8.18934	477.273	6.07746	476.589	9.9119
408.332	1.2405	477.93	15.3537	477.589	8.02195	478.273	5.93575	477.589	9.01228
409.332	1.28866	478.93	15.8175	478.59	7.76336	479.273	5.78933	478.59	8.20177
410.332	1.3314	479.931	16.4005	479.59	7.39676	480.273	5.54078	479.59	7.68557
411.332	1.36535	480.931	17.0305	480.59	7.09186	481.273	5.28623	480.59	7.39497
412.332	1.42656	481.931	17.595	481.591	7.05757	482.272	5.16257	481.591	7.19467
413.332	1.55392	482.931	17.9955	482.591	7.25146	483.272	5.17078	482.591	6.97298
414.332	1.70755	483.931	18.1504	483.591	7.31945	484.272	5.14939	483.591	6.64739
415.332	1.77334	484.931	18.0071	484.592	6.96394	485.272	4.9612	484.592	6.16589
416.332	1.67197	485.931	17.6923	485.592	6.38542	486.271	4.67956	485.592	5.66361
417.332	1.51304	486.931	17.4034	486.592	5.984	487.271	4.45822	486.592	5.35032
418.332	1.46312	487.931	17.2314	487.593	5.93217	488.271	4.36079	487.593	5.29924
419.332	1.57035	488.931	17.0673	488.593	5.96053	489.271	4.28341	488.593	5.31895
420.332	1.6985	489.931	16.8025	489.593	5.77619	490.271	4.11822	489.593	5.20217
421.332	1.71275	490.931	16.5938	490.594	5.40515	491.27	3.90604	490.594	4.90448
422.332	1.63684	491.931	16.7643	491.594	5.07728	492.27	3.77911	491.594	4.48659
423.332	1.57946	492.931	17.5121	492.594	4.95151	493.27	3.80648	492.594	4.0203
424.332	1.60676	493.931	18.6525	493.595	4.95754	494.27	3.86825	493.595	3.60891
425.332	1.65841	494.931	19.9354	494.595	4.98144	495.269	3.81517	494.595	3.35611
426.332	1.6616	495.931	21.2437	495.595	4.90844	496.269	3.59899	495.595	3.2477
427.332	1.62832	496.932	22.5899	496.596	4.62374	497.269	3.26751	496.596	3.153
428.332	1.64289	497.932	23.9722	497.596	4.07099	498.269	2.87787	497.596	2.96768
429.332	1.77036	498.932	25.2954	498.596	3.48425	499.269	2.51364	498.596	2.74436
430.332	1.95013	499.932	26.4356	499.597	3.18451	500.268	2.26521	499.597	2.58354
431.332	2.08767	500.932	27.2624	500.597	3.25013	501.268	2.15641	500.597	2.51879
432.332	2.14912	501.932	27.6354	501.597	3.39384	502.268	2.11532	501.597	2.48255
433.332	2.18814	502.932	27.4342	502.598	3.33016	503.268	2.06863	502.598	2.4035
434.332	2.25327	503.932	26.7003	503.598	3.03664	504.268	1.98628	503.598	2.24793
435.332	2.29554	504.932	25.5531	504.598	2.62041	505.267	1.85862	504.598	2.00025
436.332	2.21895	505.932	24.0581	505.599	2.18889	506.267	1.67847	505.599	1.68618
437.332	1.99788	506.932	22.1572	506.599	1.84709	507.267	1.44286	506.599	1.42617
438.332	1.77386	507.932	19.7926	507.599	1.69039	508.267	1.15464	507.599	1.34195
439.332	1.70494	508.932	17.1564	508.6	1.68469	509.266	0.88403	508.6	1.38084
440.332	1.83102	509.932	14.624	509.6	1.69833	510.266	0.74974	509.6	1.359
441.332	2.091	510.932	12.4823	510.6	1.63497	511.266	0.81466	510.6	1.15095
442.332	2.40807	511.932	10.6845	511.601	1.53811	512.266	0.94608	511.601	0.85801
443.332	2.64262	512.932	9.11451	512.601	1.48181	513.266	0.97383	512.601	0.63054
444.332	2.64188	513.932	7.76649	513.601	1.47681	514.265	0.87007	513.601	0.54377
445.332	2.44435	514.933	6.75757	514.602	1.4643	515.265	0.76052	514.602	0.5877
446.332	2.32261	515.933	6.15857	515.602	1.39556	516.265	0.746	515.602	0.73064
447.332	2.5124	516.933	5.74008	516.602	1.29141	517.265	0.75088	516.602	0.84007
448.332	2.88769	517.933	5.17079	517.603	1.19936	518.264	0.64045	517.603	0.74931
449.332	3.17051	518.933	4.35422	518.603	1.1154	519.264	0.39306	518.603	0.45804
450.332	3.23548	519.933	3.58065	519.603	0.94014	520.264	0.16927	519.603	0.24567
451.332	3.26924	520.933	3.14248	520.604	0.59068	521.264	0.12317	520.604	0.3746
452.332	3.47826	521.933	3.01273	521.604	0.20675	522.264	0.20802	521.604	0.68753
453.332	3.83743	522.933	2.99308	522.604	0.03833	523.263	0.27176	522.604	0.79616
454.332	4.16307	523.933	2.92564	523.605	0.2099	524.263	0.22591	523.605	0.50719
455.332	4.32524	524.933	2.75771	524.605	0.4565	525.263	0.13772	524.605	0.13356
456.332	4.38492	525.933	2.45968	525.605	0.57909	526.263	0.09273	525.605	0.04353
457.332	4.44054	526.933	2.11635	526.606	0.52369	527.262	0.10074	526.606	0.2289
458.332	4.52368	527.933	1.90363	527.606	0.40171	528.262	0.11263	527.606	0.3657
459.332	4.59394	528.933	1.92772	528.606	0.31182	529.262	0.09153	528.606	0.2381
460.332	4.61812	529.933	2.01731	529.607	0.31384	530.262	0.05313	529.607	0.02599
461.332	4.62489	530.933	1.94071	530.607	0.45797	531.262	0.02512	530.607	0.00274
462.332	4.66673	531.933	1.6661	531.607	0.69991	532.261	0.01841	531.607	0.19819
463.332	4.77079	532.934	1.3953	532.607	0.89425	533.261	0.026	532.607	0.35364
464.332	4.93196	533.934	1.30391	533.608	0.92062	534.261	0.04278	533.608	0.25496
465.332	5.14357	534.934	1.32912	534.608	0.8412	535.261	0.09656	534.608	0.04828
466.332	5.4142	535.934	1.32193	535.608	0.78807	536.26	0.22274	535.608	0.0172
467.332	5.76674	536.934	1.22105	536.609	0.81517	537.26	0.39837	536.609	0.25661
468.332	6.18999	537.934	1.11597	537.609	0.83726	538.26	0.5028	537.609	0.57233
469.332	6.58646	538.934	1.09858	538.609	0.76866	539.26	0.42533	538.609	0.74434
470.332	6.85108	539.934	1.14391	539.61	0.64535	540.26	0.23004	539.61	0.72197
471.332	7.00792	540.934	1.16273	540.61	0.57164	541.259	0.07325	540.61	0.5477
472.332	7.19443	541.934	1.09275	541.61	0.60433	542.259	0.04836	541.61	0.29443
473.332	7.52412	542.934	0.94187	542.611	0.6737	543.259	0.09157	542.611	0.10982
474.332	7.98828	543.934	0.7314	543.611	0.69297	544.259	0.11999	543.611	0.1407
475.332	8.54577	544.934	0.52812	544.611	0.63644	545.259	0.12351	544.611	0.35268
476.332	9.20414	545.934	0.43545	545.612	0.52814	546.258	0.14838	545.612	0.56281
477.332	10.037	546.934	0.51737	546.612	0.40373	547.258	0.21746	546.612	0.62374
478.332	11.1152	547.934	0.68609	547.612	0.34133	548.258	0.26263	547.612	0.54717
479.332	12.4343	548.934	0.81981	548.613	0.42566	549.258	0.19932	548.613	0.38401
480.332	13.9607	549.934	0.85763	549.613	0.62609	550.257	0.05841	549.613	0.21525
481.332	15.6729	550.935	0.80795	550.613	0.77732	551.257	0	550.613	0.15749
482.332	17.5728	551.935	0.69007	551.614	0.74408	552.257	0.14361	551.614	0.29336
483.332	19.6643	552.935	0.56118	552.614	0.61274	553.257	0.37361	552.614	0.49503
484.332	21.8857	553.935	0.4914	553.614	0.5499	554.257	0.48982	553.614	0.5599
485.332	24.1314	554.935	0.5126	554.615	0.6467	555.256	0.43667	554.615	0.43389
486.332	26.2674	555.935	0.59371	555.615	0.86821	556.256	0.38661	555.615	0.31158
487.332	28.0695	556.935	0.69822	556.615	1.16301	557.256	0.50286	556.615	0.38388
488.332	29.3052	557.935	0.79151	557.616	1.44126	558.256	0.69265	557.616	0.59428
489.332	29.9922	558.935	0.83971	558.616	1.5919	559.255	0.73485	558.616	0.75519
490.332	30.4085	559.935	0.8207	559.616	1.56005	560.255	0.53185	559.616	0.7529
491.332	30.7624	560.935	0.73878	560.617	1.42694	561.255	0.2684	560.617	0.65493
492.332	30.8286	561.935	0.60346	561.617	1.28704	562.255	0.15296	561.617	0.55136
493.332	30.2444	562.935	0.44374	562.617	1.14273	563.255	0.19091	562.617	0.46949
494.332	28.9685	563.935	0.3032	563.618	0.92688	564.254	0.24302	563.618	0.38904
495.332	27.4628	564.935	0.22637	564.618	0.62383	565.254	0.21832	564.618	0.3084
496.332	26.1951	565.935	0.26063	565.618	0.40637	566.254	0.19713	565.618	0.29606
497.332	25.3066	566.935	0.44938	566.619	0.47907	567.254	0.28956	566.619	0.43139
498.332	24.7724	567.935	0.72762	567.619	0.79488	568.253	0.46968	567.619	0.67612
499.332	24.7387	568.936	0.91826	568.619	1.04138	569.253	0.57591	568.619	0.86834
500.332	25.7655	569.936	0.88638	569.62	0.97283	570.253	0.49087	569.62	0.87048
501.332	28.4108	570.936	0.7328	570.62	0.75309	571.253	0.33922	570.62	0.70362
502.332	32.3755	571.936	0.62942	571.62	0.67444	572.253	0.31547	571.62	0.44036
503.332	36.7009	572.936	0.62372	572.621	0.82835	573.252	0.46185	572.621	0.17944
504.332	40.5461	573.936	0.58391	573.621	1.01026	574.252	0.60832	573.621	0.05732
505.332	43.5798	574.936	0.39791	574.621	1.03027	575.252	0.6004	574.621	0.1912
506.332	45.5946	575.936	0.19847	575.622	0.99173	576.252	0.5046	575.622	0.52279
507.332	46.6467	576.936	0.22664	576.622	1.13159	577.251	0.4831	576.622	0.92017
508.332	47.0907	577.936	0.54631	577.622	1.52355	578.251	0.5984	577.622	1.24716
509.332	47.1877	578.936	0.86684	578.623	1.90336	579.251	0.72032	578.623	1.36673
510.332	46.5638	579.936	0.88587	579.623	1.98567	580.251	0.71195	579.623	1.164
511.332	44.6215	580.936	0.65061	580.623	1.73119	581.251	0.60557	580.623	0.78497
512.332	41.1295	581.936	0.4262	581.624	1.25895	582.25	0.53573	581.624	0.54385
513.332	36.4698	582.936	0.3939	582.624	0.7155	583.25	0.57488	582.624	0.61962
514.332	31.095	583.936	0.4881	583.624	0.32066	584.25	0.62113	583.624	0.7908
515.332	25.5705	584.936	0.60165	584.625	0.29387	585.25	0.55292	584.625	0.77993
516.332	20.5219	585.937	0.65051	585.625	0.60257	586.249	0.4074	585.625	0.60735
517.332	16.3977	586.937	0.57057	586.625	0.99157	587.249	0.35378	586.625	0.55678
518.332	13.2033	587.937	0.33938	587.626	1.23982	588.249	0.5035	587.626	0.82236
519.332	10.8714	588.937	0.0992	588.626	1.29836	589.249	0.72821	588.626	1.18703
520.332	9.26254	589.937	0.02861	589.626	1.1658	590.249	0.84592	589.626	1.33521
521.332	8.17989	590.937	0.15538	590.627	0.92418	591.248	0.79777	590.627	1.18761
522.332	7.43313	591.937	0.33154	591.627	0.75566	592.248	0.66412	591.627	0.94892
523.332	6.84992	592.937	0.42231	592.627	0.81143	593.248	0.53236	592.627	0.81162
524.332	6.26919	593.937	0.42422	593.628	1.02374	594.248	0.48574	593.628	0.79846
525.332	5.64881	594.937	0.38064	594.628	1.24525	595.247	0.60412	594.628	0.86959
526.332	5.08097	595.937	0.34505	595.628	1.37726	596.247	0.85129	595.628	0.95583
527.332	4.65037	596.937	0.38771	596.629	1.39989	597.247	1.01321	596.629	0.94089
528.332	4.33166	597.937	0.55977	597.629	1.30022	598.247	0.89842	597.629	0.72976
529.332	4.06123	598.937	0.74633	598.629	1.06525	599.247	0.61193	598.629	0.44672
530.332	3.80368	599.937	0.75234	599.63	0.6826	600.246	0.39797	599.63	0.32591
531.332	3.57072	600.937	0.51964	600.63	0.24944	601.246	0.39841	600.63	0.46831
532.332	3.37823	601.937	0.28564	601.63	0.10749	602.246	0.54015	601.63	0.6782
533.332	3.23988	602.937	0.3014	602.631	0.58315	603.246	0.72303	602.631	0.73863
534.332	3.16814	603.938	0.51645	603.631	1.40261	604.246	0.8411	603.631	0.66376
535.332	3.13089	604.938	0.68191	604.631	1.88447	605.245	0.78518	604.631	0.62488
536.332	2.98866	605.938	0.63714	605.632	1.60343	606.245	0.52369	605.632	0.71694
537.332	2.60479	606.938	0.49087	606.632	0.9381	607.245	0.24579	606.632	0.79361
538.332	2.11443	607.938	0.39519	607.632	0.40266	608.245	0.1672	607.632	0.67467
539.332	1.85265	608.938	0.38743	608.633	0.19212	609.244	0.28304	608.633	0.41228
540.332	2.01941	609.938	0.40407	609.633	0.21218	610.244	0.40128	609.633	0.26869
541.332	2.31166	610.938	0.39	610.633	0.35864	611.244	0.37932	610.633	0.4229
542.332	2.32711	611.938	0.33807	611.634	0.52999	612.244	0.29269	611.634	0.67077
543.332	2.02779	612.938	0.25434	612.634	0.62724	613.244	0.26667	612.634	0.71625
544.332	1.75876	613.938	0.18281	613.634	0.62569	614.243	0.32814	613.634	0.52683
545.332	1.80322	614.938	0.21245	614.635	0.58953	615.243	0.39446	614.635	0.38554
546.332	2.02042	615.938	0.3969	615.635	0.57756	616.243	0.39419	615.635	0.52276
547.332	2.13401	616.938	0.58645	616.635	0.5904	617.243	0.34931	616.635	0.76067
548.332	2.02766	617.938	0.56483	617.636	0.60771	618.242	0.3124	617.636	0.77942
549.332	1.82502	618.938	0.29492	618.636	0.62673	619.242	0.30129	618.636	0.49698
550.331	1.65697	619.938	0.0168	619.636	0.67264	620.242	0.28308	619.636	0.20743
551.331	1.5556	620.938	-0.05377	620.637	0.76315	621.242	0.22981	620.637	0.19397
552.331	1.50623	621.939	0.05377	621.637	0.83886	622.242	0.17795	621.637	0.3837
553.331	1.49238	622.939	0.1728	622.637	0.80418	623.241	0.19308	622.637	0.53474
554.331	1.49418	623.939	0.20399	623.638	0.62881	624.241	0.28847	623.638	0.50715
555.331	1.49136	624.939	0.20169	624.638	0.41875	625.241	0.37516	624.638	0.37096
556.331	1.46478	625.939	0.22498	625.638	0.28689	626.241	0.36235	625.638	0.21938
557.331	1.39614	626.939	0.24779	626.639	0.23252	627.24	0.25657	626.639	0.10638
558.331	1.28588	627.939	0.19139	627.639	0.18296	628.24	0.12049	627.639	0.05519
559.331	1.19155	628.939	0.0394	628.639	0.10219	629.24	0.0176	628.639	0.0802
560.331	1.17899	629.939	-0.0594	629.64	0.05763	630.24	0.01108	629.64	0.14114
561.331	1.2255	630.939	0.0594	630.64	0.12686	631.24	0.15226	630.64	0.24187
562.331	1.23219	631.939	0.326	631.64	0.2783	632.239	0.35233	631.64	0.32891
563.331	1.13536	632.939	0.4858	632.641	0.39139	633.239	0.41669	632.641	0.32432
564.331	1.03557	633.939	0.375	633.641	0.37639	634.239	0.23414	633.641	0.18853
565.331	1.07811	634.939	0.1565	634.641	0.26998	635.239	0.0047	634.641	0.03844
566.331	1.26213	635.939	0.0581	635.642	0.13992	636.238	-0.04517	635.642	0.02343
567.331	1.40481	636.939	0.124	636.642	0.07676	637.238	0.12535	636.642	0.16891
568.331	1.34915	637.939	0.21319	637.642	0.1988	638.238	0.29348	637.642	0.3766
569.331	1.17417	638.939	0.20842	638.643	0.55802	639.238	0.29052	638.643	0.55027
570.331	1.04915	639.94	0.14095	639.643	0.99274	640.238	0.22236	639.643	0.63075
571.331	1.05361	640.94	0.08457	640.643	1.25347	641.237	0.2705	640.643	0.57292
572.331	1.11183	641.94	0.06775	641.644	1.23878	642.237	0.46935	641.644	0.40678
573.331	1.13967	642.94	0.06032	642.644	1.0418	643.237	0.6638	642.644	0.26133
574.331	1.1172	643.94	0.0369	643.644	0.77511	644.237	0.71704	643.644	0.25369
575.331	1.05907	644.94	0.02176	644.645	0.58409	645.236	0.66006	644.645	0.37852
576.331	0.98297	645.94	0.06243	645.645	0.62216	646.236	0.58338	645.645	0.58054
577.331	0.90526	646.94	0.16279	646.645	0.87584	647.236	0.5304	646.645	0.78927
578.331	0.84425	647.94	0.25888	647.646	1.04574	648.236	0.46942	647.646	0.90848
579.331	0.81556	648.94	0.28737	648.646	0.85535	649.236	0.36885	648.646	0.8511
580.331	0.83121	649.94	0.24656	649.646	0.46486	650.235	0.25647	649.646	0.64121
581.331	0.89174	650.94	0.16421	650.647	0.25526	651.235	0.18798	650.647	0.36037
582.331	0.94702	651.94	0.07156	651.647	0.42177	652.235	0.18858	651.647	0.10334
583.331	0.93943	652.94	0.00591	652.647	0.75378	653.235	0.22319	652.647	0
584.331	0.86977	653.94	0.00231	653.648	1.00435	654.235	0.25497	653.648	0.15251
585.331	0.79622	654.94	0.062	654.648	1.11453	655.234	0.30695	654.648	0.49112
586.331	0.76486	655.94	0.1653	655.648	1.1471	656.234	0.43803	655.648	0.80273
587.331	0.75421	656.94	0.28708	656.649	1.16124	657.234	0.64866	656.649	0.94379
588.331	0.72424	657.941	0.39547	657.649	1.20088	658.234	0.78919	657.649	0.96534
589.331	0.66786	658.941	0.45685	658.649	1.30172	659.233	0.70232	658.649	0.9492
590.331	0.62063	659.941	0.45794	659.649	1.4034	660.233	0.46129	659.649	0.92236
591.331	0.61626	660.941	0.40114	660.65	1.36879	661.233	0.31237	660.65	0.86502
592.331	0.65692	661.941	0.30704	661.65	1.13018	662.233	0.41204	661.65	0.78198
593.331	0.73142	662.941	0.25595	662.65	0.87391	663.233	0.61236	662.65	0.76613
594.331	0.79408	663.941	0.33567	663.651	0.83275	664.232	0.71128	663.651	0.92188
595.331	0.73938	664.941	0.52549	664.651	1.02359	665.232	0.6657	664.651	1.17833
596.331	0.47913	665.941	0.70004	665.651	1.24858	666.232	0.57967	665.651	1.29054
597.331	0.14698	666.941	0.75318	666.652	1.34427	667.232	0.54144	666.652	1.09355
598.331	-0.00839	667.941	0.68033	667.652	1.34436	668.231	0.55011	667.652	0.81896
599.331	0.13619	668.941	0.5056	668.652	1.3362	669.231	0.58182	668.652	0.80081
600.331	0.39562	669.941	0.30197	669.653	1.35405	670.231	0.61034	669.653	1.07837
601.331	0.55498	670.941	0.20034	670.653	1.36669	671.231	0.60666	670.653	1.32842
602.331	0.57657	671.941	0.29692	671.653	1.3469	672.231	0.55192	671.653	1.27161
603.331	0.55406	672.941	0.4806	672.654	1.3121	673.23	0.48099	672.654	1.0028
604.331	0.54955	673.941	0.57189	673.654	1.2954	674.23	0.44546	673.654	0.74789
605.331	0.52611	674.941	0.50788	674.654	1.32476	675.23	0.47947	674.654	0.64981
606.331	0.43143	675.942	0.39518	675.655	1.42033	676.23	0.59249	675.655	0.72642
607.331	0.30818	676.942	0.33677	676.655	1.58359	677.229	0.77711	676.655	0.96763
608.331	0.28602	677.942	0.31638	677.655	1.68711	678.229	0.92848	677.655	1.23767
609.331	0.44865	678.942	0.26839	678.656	1.54864	679.229	0.90345	678.656	1.3462
610.331	0.6733	679.942	0.1825	679.656	1.17226	680.229	0.68122	679.656	1.21584
611.331	0.78708	680.942	0.14692	680.656	0.90465	681.229	0.44904	680.656	0.97679
612.331	0.7538	681.942	0.24695	681.657	1.07313	682.228	0.38846	681.657	0.76785
613.331	0.70015	682.942	0.45438	682.657	1.48782	683.228	0.46658	682.657	0.59991
614.331	0.73258	683.942	0.68254	683.657	1.68107	684.228	0.54356	683.657	0.41499
615.331	0.78882	684.942	0.84809	684.658	1.43132	685.228	0.53963	684.658	0.20998
616.331	0.74898	685.942	0.87775	685.658	1.07537	686.227	0.5009	685.658	0.10536
617.331	0.59183	686.942	0.71336	686.658	0.99359	687.227	0.48222	686.658	0.2225
618.331	0.44746	687.942	0.45387	687.659	1.184	688.227	0.46355	687.659	0.48653
619.331	0.43887	688.942	0.29729	688.659	1.39512	689.227	0.37997	688.659	0.69516
620.331	0.53916	689.942	0.35932	689.659	1.4574	690.227	0.21424	689.659	0.71696
621.331	0.64618	690.942	0.53586	690.66	1.43618	691.226	0.07122	690.66	0.62017
622.331	0.68647	691.942	0.68999	691.66	1.42906	692.226	0.06429	691.66	0.50377
623.331	0.63911	692.942	0.73047	692.66	1.40961	693.226	0.16931	692.66	0.41724
624.331	0.49513	693.943	0.59925	693.661	1.25466	694.226	0.26173	693.661	0.3712
625.331	0.33785	694.943	0.30592	694.661	0.9035	695.226	0.26446	694.661	0.35997
626.331	0.29973	695.943	0.0726	695.661	0.51301	696.225	0.25073	695.661	0.3274
627.331	0.4347	696.943	0.14598	696.662	0.27973	697.225	0.316	696.662	0.21133
628.331	0.59403	697.943	0.45645	697.662	0.29324	698.225	0.43177	697.662	0.05056
629.331	0.60827	698.943	0.65116	698.662	0.54392	699.225	0.46368	698.662	-0.02103
630.331	0.47185	699.943	0.48196	699.663	0.9709	700.224	0.3335	699.663	0.08509
631.331	0.30299	700.943	0.15436	700.663	1.32367	701.224	0.18451	700.663	0.2672
632.331	0.20031	701.943	-0.02183	701.663	1.31582	702.224	0.20318	701.663	0.37168
633.331	0.18712	702.943	0.05899	702.664	0.99426	703.224	0.37324	702.664	0.36065
634.331	0.26831	703.943	0.2934	703.664	0.7721	704.224	0.4738	703.664	0.30143
635.331	0.38945	704.943	0.53882	704.664	0.96471	705.223	0.3449	704.664	0.26525
636.331	0.44224	705.943	0.69733	705.665	1.31642	706.223	0.14031	705.665	0.30947
637.331	0.35305	706.943	0.64605	706.665	1.40593	707.223	0.09591	706.665	0.48509
638.331	0.2314	707.943	0.42943	707.665	1.1483	708.223	0.25836	707.665	0.73318
639.331	0.23128	708.943	0.29411	708.666	0.89167	709.222	0.4491	708.666	0.85127
640.331	0.37359	709.943	0.43819	709.666	0.94094	710.222	0.51625	709.666	0.68366
641.331	0.52898	710.943	0.70752	710.666	1.18058	711.222	0.52114	710.666	0.40255
642.331	0.58107	711.944	0.82465	711.667	1.34422	712.222	0.59343	711.667	0.29553
643.331	0.54931	712.944	0.70558	712.667	1.31135	713.222	0.73151	712.667	0.45182
644.331	0.49912	713.944	0.54427	713.667	1.18116	714.221	0.75124	713.667	0.66119
645.331	0.45826	714.944	0.52795	714.668	1.06466	715.221	0.50437	714.668	0.72006
646.331	0.39865	715.944	0.65664	715.668	1.02916	716.221	0.15879	715.668	0.64714
647.331	0.29845	716.944	0.85323	716.668	1.12192	717.221	0.00436	716.668	0.55584
648.331	0.21406	717.944	1.02972	717.669	1.32038	718.22	0.16522	717.669	0.51514
649.331	0.23542	718.944	1.08151	718.669	1.47935	719.22	0.49799	718.669	0.51464
650.331	0.37856	719.944	0.88358	719.669	1.41914	720.22	0.81639	719.669	0.49104
651.331	0.5245	720.944	0.57036	720.67	1.23952	721.22	0.98199	720.67	0.47634
652.331	0.55553	721.944	0.36095	721.67	1.13531	722.22	0.86203	721.67	0.50439
653.331	0.49611	722.944	0.29753	722.67	1.1389	723.219	0.46377	722.67	0.51985
654.331	0.44827	723.944	0.27722	723.671	1.17849	724.219	0.1497	723.671	0.51561
655.331	0.45689	724.944	0.19151	724.671	1.17664	725.219	0.26348	724.671	0.48739
656.331	0.43109	725.944	0.08101	725.671	1.18259	726.219	0.64405	725.671	0.45547
657.331	0.27604	726.944	0.0691	726.672	1.31834	727.218	0.86422	726.672	0.45455
658.331	0.05997	727.944	0.20345	727.672	1.57915	728.218	0.72023	727.672	0.51246
659.331	-0.02699	728.944	0.3744	728.672	1.66007	729.218	0.49433	728.672	0.64046
660.331	0.11109	729.945	0.45675	729.673	1.25908	730.218	0.49904	729.673	0.84207
661.331	0.31183	730.945	0.44753	730.673	0.62715	731.218	0.69238	730.673	1.0541
662.331	0.375	731.945	0.4205	731.673	0.38033	732.217	0.81711	731.673	1.16944
663.331	0.29421	732.945	0.42988	732.674	0.829	733.217	0.73125	732.674	1.12707
664.331	0.21027	733.945	0.47571	733.674	1.43873	734.217	0.58352	733.674	0.99314
665.331	0.22815	734.945	0.54713	734.674	1.57957	735.217	0.55269	734.674	0.8533
666.331	0.30785	735.945	0.60785	735.675	1.2811	736.216	0.63367	735.675	0.76156
667.331	0.38024	736.945	0.60373	736.675	1.0685	737.216	0.69487	736.675	0.74936
668.331	0.41384	737.945	0.51521	737.675	1.2839	738.216	0.66457	737.675	0.82785
669.331	0.41364	738.945	0.42799	738.676	1.66449	739.216	0.64677	738.676	0.94804
670.331	0.38805	739.945	0.43981	739.676	1.84795	740.216	0.76451	739.676	1.05137
671.331	0.35295	740.945	0.53084	740.676	1.76511	741.215	0.96614	740.676	1.10949
672.331	0.32559	741.945	0.58557	741.677	1.59546	742.215	1.06387	741.677	1.11952
673.331	0.31023	742.945	0.53592	742.677	1.48828	743.215	0.94414	742.677	1.08727
674.331	0.29989	743.945	0.48237	743.677	1.4588	744.215	0.7427	743.677	1.04483
675.331	0.28199	744.945	0.55212	744.678	1.49172	745.215	0.63777	744.678	1.02948
676.331	0.26727	745.945	0.7037	745.678	1.5558	746.214	0.66976	745.678	1.06127
677.331	0.27274	746.946	0.74147	746.678	1.60428	747.214	0.75906	746.678	1.14416
678.331	0.30839	747.946	0.54575	747.679	1.60845	748.214	0.83915	747.679	1.25584
679.331	0.38821	748.946	0.30594	748.679	1.6149	749.214	0.90617	748.679	1.27356
680.331	0.51152	749.946	0.27544	749.679	1.68754	750.213	0.97	749.679	1.05858
681.331	0.61038	750.946	0.47844	750.68	1.85818	751.213	1.03652	750.68	0.713
682.331	0.5909	751.946	0.70656	751.68	2.12498	752.213	1.10768	751.68	0.59355
683.331	0.44425	752.946	0.78318	752.68	2.46028	753.213	1.17283	752.68	0.93921
684.331	0.30335	753.946	0.71181	753.681	2.73138	754.213	1.17149	753.681	1.40616
685.331	0.29382	754.946	0.54556	754.681	2.77975	755.212	1.03457	754.681	1.50014
686.331	0.37546	755.946	0.3789	755.681	2.58441	756.212	0.80266	755.681	1.15572
687.331	0.42898	756.946	0.35245	756.682	2.28448	757.212	0.63404	756.682	0.80741
688.331	0.39391	757.946	0.55543	757.682	2.0136	758.212	0.65046	757.682	0.81302
689.331	0.32711	758.946	0.81711	758.682	1.83093	759.211	0.78297	758.682	1.00324
690.331	0.29312	759.946	0.89519	759.683	1.77136	760.211	0.91029	759.683	1.04945
691.331	0.29655	760.946	0.75419	760.683	1.84675	761.211	0.97824	760.683	0.8778
692.331	0.3081	761.946	0.6122	761.683	2.03843	762.211	1.01148	761.683	0.74045
693.331	0.30858	762.946	0.65111	762.684	2.30162	763.211	1.03713	762.684	0.8527
694.331	0.3031	763.946	0.77675	763.684	2.45538	764.21	1.0729	763.684	1.10388
695.331	0.29966	764.947	0.80649	764.684	2.27783	765.21	1.13278	764.684	1.27315
696.331	0.30273	765.947	0.69533	765.685	1.85098	766.21	1.20365	765.685	1.30603
697.331	0.30359	766.947	0.5828	766.685	1.6828	767.21	1.23726	766.685	1.37974
698.331	0.30739	767.947	0.60337	767.685	2.18931	768.209	1.21137	767.685	1.65025
699.331	0.34641	768.947	0.78645	768.686	3.02583	769.209	1.25867	768.686	2.03196
700.331	0.44857	769.947	1.12225	769.686	3.56331	770.209	1.56081	769.686	2.3495
701.331	0.57436	770.947	1.54296	770.686	3.55699	771.209	2.07405	770.686	2.54914
702.331	0.62218	771.947	1.89657	771.687	3.34637	772.209	2.44189	771.687	2.76238
703.331	0.53268	772.947	2.05221	772.687	3.26972	773.208	2.36976	772.687	3.10055
704.331	0.38749	773.947	2.05745	773.687	3.32536	774.208	2.08333	773.687	3.43202
705.331	0.29283	774.947	2.03019	774.688	3.37221	775.208	1.9993	774.688	3.52709
706.331	0.28317	775.947	2.07217	775.688	3.40622	776.208	2.2548	775.688	3.38169
707.331	0.3292	776.947	2.25945	776.688	3.64903	777.207	2.5683	776.688	3.36189
708.331	0.39839	777.947	2.63323	777.689	4.27694	778.207	2.6726	777.689	3.79519
709.331	0.45447	778.947	3.00694	778.689	4.97292	779.207	2.62624	778.689	4.46812
710.331	0.46113	779.947	3.09855	779.689	5.2027	780.207	2.61867	779.689	4.92665
711.331	0.40322	780.947	2.84497	780.689	4.81338	781.207	2.75041	780.689	4.97957
712.331	0.28708	781.947	2.55102	781.69	4.32562	782.206	2.97827	781.69	4.89963
713.331	0.14032	782.948	2.51147	782.69	4.25806	783.206	3.24364	782.69	4.97108
714.331	0.07974	783.948	2.67382	783.691	4.56051	784.206	3.47001	783.691	5.19224
715.331	0.24047	784.948	2.82691	784.691	4.91022	785.206	3.57401	784.691	5.42422
716.331	0.57071	785.948	2.8684	785.691	5.11183	786.205	3.53921	785.691	5.59821
717.331	0.80326	786.948	2.89209	786.691	5.21265	787.205	3.46362	786.691	5.77869
718.331	0.731	787.948	3.00042	787.692	5.28113	788.205	3.44525	787.692	6.0325
719.331	0.48321	788.948	3.19825	788.692	5.33171	789.205	3.49119	788.692	6.31861
720.331	0.29801	789.948	3.44307	789.692	5.35189	790.205	3.56723	789.692	6.54052
721.331	0.26006	790.948	3.67274	790.693	5.35164	791.204	3.65	790.693	6.65225
722.331	0.2501	791.948	3.7893	791.693	5.38669	792.204	3.73687	791.693	6.70809
723.331	0.17041	792.948	3.70676	792.693	5.50794	793.204	3.82565	792.693	6.76882
724.331	0.07684	793.948	3.47997	793.694	5.66956	794.204	3.89946	793.694	6.84558
725.331	0.08027	794.948	3.23667	794.694	5.77318	795.203	3.93437	794.694	6.92274
726.331	0.19622	795.948	3.07197	795.694	5.7655	796.203	3.91948	795.694	6.9964
727.331	0.30082	796.948	3.01501	796.695	5.6879	797.203	3.86922	796.695	7.08779
728.331	0.28375	797.948	3.07855	797.695	5.59059	798.203	3.80007	797.695	7.21507
729.331	0.19782	798.948	3.19819	798.695	5.49718	799.203	3.72352	798.695	7.32986
730.331	0.16154	799.948	3.26806	799.696	5.41534	800.202	3.64851	799.696	7.34677
731.331	0.22882	800.949	3.24704	800.696	5.3601	801.202	3.58719	800.696	7.22518
732.331	0.34671	801.949	3.23111	801.696	5.36347	802.202	3.55848	801.696	7.02488
733.331	0.45427	802.949	3.31802	802.697	5.4482	803.202	3.5805	802.697	6.81961
734.331	0.50659	803.949	3.45123	803.697	5.52433	804.202	3.65733	803.697	6.68895
735.331	0.45644	804.949	3.48764	804.697	5.43497	805.201	3.78516	804.697	6.71548
736.331	0.30465	805.949	3.38539	805.698	5.13487	806.201	3.93472	805.698	6.88993
737.331	0.13202	806.949	3.32513	806.698	4.83668	807.201	4.02339	806.698	6.99208
738.331	0.01994	807.949	3.48528	807.698	4.76198	808.201	3.97655	807.698	6.80543
739.331	0.01441	808.949	3.72076	808.699	4.84046	809.2	3.86156	808.699	6.46951
740.331	0.13695	809.949	3.69784	809.699	4.82273	810.2	3.82377	809.699	6.34258
741.331	0.34342	810.949	3.30092	810.699	4.59321	811.2	3.91448	810.699	6.57816
742.331	0.49347	811.949	2.90983	811.7	4.35966	812.2	3.98193	811.7	6.83805
743.331	0.44839	812.949	2.92325	812.7	4.35051	813.2	3.86878	812.7	6.75175
744.331	0.30363	813.949	3.21776	813.7	4.50335	814.199	3.62363	813.7	6.38824
745.331	0.28357	814.949	3.3563	814.701	4.57207	815.199	3.41242	814.701	6.09425
746.331	0.48717	815.949	3.12715	815.701	4.43419	816.199	3.33022	815.701	6.07297
747.331	0.73201	816.949	2.84889	816.701	4.27581	817.199	3.31361	816.701	6.16828
748.331	0.81559	817.949	2.87727	817.702	4.3063	818.198	3.28735	817.702	6.18701
749.331	0.74207	818.95	3.15384	818.702	4.47428	819.198	3.27019	818.702	6.12974
750.331	0.64169	819.95	3.36582	819.702	4.55957	820.198	3.33563	819.702	6.12238
751.331	0.59774	820.95	3.34532	820.703	4.44173	821.198	3.49051	820.703	6.23273
752.331	0.5759	821.95	3.27392	821.703	4.25268	822.198	3.59139	821.703	6.38017
753.331	0.52918	822.95	3.36062	822.703	4.15244	823.197	3.49387	822.703	6.46672
754.331	0.46715	823.95	3.55365	823.704	4.17016	824.197	3.2551	823.704	6.46169
755.331	0.43714	824.95	3.63858	824.704	4.24908	825.197	3.05173	824.704	6.37796
756.331	0.45957	825.95	3.50201	825.704	4.3332	826.197	2.99736	825.704	6.23942
757.331	0.45656	826.95	3.27717	826.705	4.37299	827.196	3.06003	826.705	6.0937
758.331	0.35009	827.95	3.12062	827.705	4.32648	828.196	3.18661	827.705	5.98949
759.331	0.17824	828.95	3.04447	828.705	4.24186	829.196	3.31358	828.705	5.93567
760.331	0.05675	829.95	2.96945	829.706	4.22651	830.196	3.3712	829.706	5.91526
761.331	0.07334	830.95	2.84363	830.706	4.31076	831.196	3.30432	830.706	5.86686
762.331	0.194	831.95	2.68361	831.706	4.32821	832.195	3.09064	831.706	5.61875
763.331	0.36221	832.95	2.51532	832.707	4.10121	833.195	2.72271	832.707	5.00996
764.331	0.49311	833.95	2.35102	833.707	3.68892	834.195	2.29907	833.707	4.21927
765.331	0.48009	834.95	2.19493	834.707	3.30733	835.195	1.98164	834.707	3.65078
766.331	0.2819	835.951	2.04358	835.708	3.08949	836.194	1.85525	835.708	3.5005
767.331	0.05935	836.951	1.87612	836.708	2.95035	837.194	1.82826	836.708	3.42793
768.331	0.00070131	837.951	1.67207	837.708	2.77701	838.194	1.78877	837.708	3.04585
769.331	0.11064	838.951	1.44557	838.709	2.53043	839.194	1.66912	838.709	2.41418
770.331	0.24392	839.951	1.23217	839.709	2.21965	840.194	1.42798	839.709	1.88881
771.331	0.29891	840.951	1.05077	840.709	1.87067	841.193	1.09424	840.709	1.68144
772.331	0.33663	841.951	0.87869	841.71	1.54764	842.193	0.85424	841.71	1.62849
773.331	0.43417	842.951	0.69222	842.71	1.31562	843.193	0.88763	842.71	1.52523
774.331	0.5813	843.951	0.52314	843.71	1.17839	844.193	1.08603	843.71	1.36127
775.331	0.68776	844.951	0.43815	844.711	1.09955	845.192	1.17138	844.711	1.25372
776.331	0.6909	845.951	0.44897	845.711	1.047	846.192	0.99962	845.711	1.25017
777.331	0.6633	846.951	0.43808	846.711	1.00085	847.192	0.73016	846.711	1.22123
778.331	0.6939	847.951	0.28852	847.712	0.94793	848.192	0.54794	847.712	1.02749
779.331	0.77043	848.951	0.08206	848.712	0.92491	849.192	0.48323	848.712	0.73395
780.331	0.78887	849.951	0.0233	849.712	1.00109	850.191	0.47701	849.712	0.53641
781.331	0.68528	850.951	0.19026	850.713	1.18227	851.191	0.47723	850.713	0.53178
782.331	0.55476	851.951	0.38791	851.713	1.31775	852.191	0.44935	851.713	0.57045
783.331	0.52417	852.951	0.40227	852.713	1.25303	853.191	0.36868	852.713	0.48522
784.331	0.62338	853.952	0.28604	853.714	1.04728	854.191	0.28224	853.714	0.3224
785.331	0.79048	854.952	0.25082	854.714	0.89344	855.19	0.2771	854.714	0.26248
786.331	0.96567	855.952	0.4032	855.714	0.89569	856.19	0.38696	855.714	0.39897
787.331	1.11115	856.952	0.60921	856.715	0.94402	857.19	0.53006	856.715	0.61397
788.331	1.19463	857.952	0.71533	857.715	0.90395	858.19	0.61726	857.715	0.76548
789.331	1.18886	858.952	0.70344	858.715	0.73178	859.189	0.62296	858.715	0.77459
790.331	1.07151	859.952	0.63443	859.716	0.44105	860.189	0.55682	859.716	0.60203
791.331	0.85807	860.952	0.56232	860.716	0.11433	861.189	0.43578	860.716	0.27968
792.331	0.7138	861.952	0.5251	861.716	0	862.189	0.29123	861.716	0.000722082
793.331	0.83176	862.952	0.55455	862.717	0.30921	863.189	0.15848	862.717	-0.04335
794.331	1.18493	863.952	0.6424	863.717	0.87942	864.188	0.09332	863.717	0.08947
795.331	1.50733	864.952	0.75815	864.717	1.28364	865.188	0.16236	864.717	0.1941
796.331	1.59766	865.952	0.86915	865.718	1.27247	866.188	0.36534	865.718	0.1577
797.331	1.54004	866.952	0.93935	866.718	0.9852	867.188	0.57141	866.718	0.0943
798.331	1.48263	867.952	0.93774	867.718	0.61193	868.187	0.64949	867.718	0.1269
799.331	1.48894	868.952	0.88242	868.719	0.31474	869.187	0.59438	868.719	0.22605
800.331	1.51802	869.952	0.8182	869.719	0.23615	870.187	0.46446	869.719	0.28451
801.331	1.53114	870.952	0.78428	870.719	0.41507	871.187	0.32445	870.719	0.25466
802.331	1.51798	871.953	0.80964	871.72	0.67193	872.187	0.25014	871.72	0.2237
803.331	1.47662	872.953	0.9068	872.72	0.8132	873.186	0.29943	872.72	0.27893
804.331	1.42645	873.953	0.96286	873.72	0.77406	874.186	0.38433	873.72	0.36117
805.331	1.40945	874.953	0.80263	874.721	0.55992	875.186	0.34865	874.721	0.33291
806.331	1.45262	875.953	0.40341	875.721	0.23838	876.186	0.15808	875.721	0.15726
807.331	1.51442	876.953	0.03158	876.721	0.000134792	877.185	0	876.721	0
808.331	1.53724	877.953	-0.05365	877.722	0.02091	878.185	0.04479	877.722	0.02634
809.331	1.52544	878.953	0.08483	878.722	0.22338	879.185	0.28817	878.722	0.20099
810.331	1.55494	879.953	0.2312	879.722	0.40235	880.185	0.62116	879.722	0.38513
811.331	1.67389	880.953	0.26494	880.723	0.46484	881.185	0.9292	880.723	0.50411
812.331	1.84907	881.953	0.26698	881.723	0.52963	882.184	1.08525	881.723	0.6046
813.331	2.02289	882.953	0.31301	882.723	0.71391	883.184	0.9933	882.723	0.73358
814.331	2.10899	883.953	0.35669	883.724	0.936	884.184	0.77366	883.724	0.83701
815.331	2.00677	884.953	0.29666	884.724	1.02019	885.184	0.63492	884.724	0.81303
816.331	1.67472	885.953	0.14503	885.724	0.90198	886.183	0.64707	885.724	0.65106
817.331	1.35663	886.953	0.10197	886.725	0.71327	887.183	0.66183	886.725	0.5004
818.331	1.36117	887.953	0.33491	887.725	0.58926	888.183	0.54398	887.725	0.50504
819.331	1.67221	888.953	0.67385	888.725	0.54855	889.183	0.37143	888.725	0.64938
820.331	1.92563	889.954	0.80941	889.726	0.55754	890.183	0.30485	889.726	0.84654
821.331	1.84272	890.954	0.66086	890.726	0.60173	891.182	0.40337	890.726	1.01699
822.331	1.58788	891.954	0.50182	891.726	0.69872	892.182	0.57829	891.726	1.09335
823.331	1.43805	892.954	0.57967	892.727	0.85831	893.182	0.73917	892.727	1.02641
824.331	1.48784	893.954	0.78133	893.727	1.0196	894.182	0.85346	893.727	0.88218
825.331	1.63796	894.954	0.85649	894.727	1.093	895.182	0.91015	894.727	0.77314
826.331	1.788	895.954	0.71488	895.728	1.01699	896.181	0.89631	895.728	0.73542
827.331	1.8731	896.954	0.49498	896.728	0.77318	897.181	0.79586	896.728	0.6905
828.331	1.8417	897.954	0.34437	897.728	0.38808	898.181	0.61701	897.728	0.57787
829.331	1.73895	898.954	0.3598	898.729	0.14517	899.181	0.50053	898.729	0.50896
830.331	1.71144	899.954	0.61553	899.729	0.41577	900.18	0.62534	899.729	0.65526
831.331	1.86469	900.954	1.01836	900.729	1.13267	901.18	0.94815	900.729	0.96765
832.331	2.11722	901.954	1.25382	901.73	1.61807	902.18	1.14923	901.73	1.08945
833.331	2.32982	902.954	1.08128	902.73	1.31387	903.18	0.9756	902.73	0.74186
834.331	2.45201	903.954	0.72293	903.73	0.57947	904.18	0.58698	903.73	0.20606
835.331	2.519	904.954	0.54413	904.731	0.08188	905.179	0.26422	904.731	-0.05142
836.331	2.5618	905.954	0.64842	905.731	0.10019	906.179	0.14726	905.731	0.1213
837.331	2.61062	906.954	0.82411	906.731	0.4195	907.179	0.2152	906.731	0.47562
838.331	2.68601	907.955	0.88363	907.731	0.80528	908.179	0.41482	907.731	0.76476
839.331	2.77698	908.955	0.84205	908.732	1.08575	909.178	0.58793	908.732	0.8824
840.331	2.8408	909.955	0.77258	909.732	1.11423	910.178	0.55555	909.732	0.77034
841.331	2.83894	910.955	0.70654	910.732	0.91044	911.178	0.33574	910.732	0.4945
842.331	2.75465	911.955	0.6288	911.733	0.68735	912.178	0.15073	911.733	0.26426
843.331	2.57879	912.955	0.53636	912.733	0.61617	913.178	0.17402	912.733	0.24471
844.331	2.35125	913.955	0.48655	913.733	0.63288	914.177	0.3511	913.733	0.36539
845.331	2.15962	914.955	0.54895	914.734	0.611	915.177	0.57047	914.734	0.49157
846.331	2.06773	915.955	0.70655	915.734	0.51911	916.177	0.72435	915.734	0.53715
847.331	2.04236	916.955	0.85629	916.734	0.42496	917.177	0.70701	916.734	0.46675
848.331	2.02758	917.955	0.91403	917.735	0.38721	918.176	0.48058	917.735	0.27975
849.331	1.97321	918.955	0.87906	918.735	0.40906	919.176	0.24274	918.735	0.10184
850.331	1.83465	919.955	0.77114	919.735	0.47822	920.176	0.22779	919.735	0.08277
851.331	1.59068	920.955	0.62702	920.736	0.53269	921.176	0.40405	920.736	0.20769
852.331	1.30391	921.955	0.4989	921.736	0.46435	922.176	0.5159	921.736	0.30641
853.331	1.05437	922.955	0.43323	922.736	0.24093	923.175	0.41025	922.736	0.26496
854.331	0.89786	923.955	0.45515	923.737	0.09852	924.175	0.27131	923.737	0.189
855.331	0.85303	924.955	0.58247	924.737	0.3122	925.175	0.33086	924.737	0.22545
856.331	0.91014	925.956	0.78394	925.737	0.77861	926.175	0.56421	925.737	0.39512
857.331	0.94708	926.956	0.98891	926.738	1.10491	927.174	0.75326	926.738	0.61209
858.331	0.82224	927.956	1.12948	927.738	1.03202	928.174	0.75862	927.738	0.78976
859.331	0.5767	928.956	1.14789	928.738	0.77627	929.174	0.66727	928.738	0.84896
860.331	0.3925	929.956	0.99711	929.739	0.62882	930.174	0.59593	929.739	0.72386
861.331	0.39448	930.956	0.74332	930.739	0.65987	931.174	0.56079	930.739	0.52306
862.331	0.50806	931.956	0.53318	931.739	0.77437	932.173	0.51105	931.739	0.48558
863.331	0.6218	932.956	0.46105	932.74	0.87347	933.173	0.42152	932.74	0.7216
864.331	0.67421	933.956	0.48421	933.74	0.86537	934.173	0.33089	933.74	0.98523
865.331	0.64393	934.956	0.54502	934.74	0.67489	935.173	0.28777	934.74	0.99928
866.331	0.54578	935.956	0.65543	935.741	0.41242	936.172	0.34365	935.741	0.82093
867.331	0.4999	936.956	0.87084	936.741	0.31144	937.172	0.55133	936.741	0.72839
868.331	0.6353	937.956	1.1851	937.741	0.46087	938.172	0.88012	937.741	0.85577
869.331	0.92389	938.956	1.45576	938.742	0.60259	939.172	1.12512	938.742	0.98925
870.331	1.22451	939.956	1.54022	939.742	0.46822	940.172	1.09271	939.742	0.89823
871.331	1.43973	940.956	1.46803	940.742	0.18538	941.171	0.87133	940.742	0.68174
872.331	1.63766	941.956	1.36154	941.743	0.10544	942.171	0.69235	941.743	0.62875
873.331	1.9043	942.956	1.28275	942.743	0.3636	943.171	0.67866	942.743	0.84516
874.331	2.19081	943.957	1.17481	943.743	0.6336	944.171	0.7561	943.743	1.0606
875.331	2.368	944.957	0.98856	944.744	0.6124	945.17	0.83514	944.744	1.00304
876.331	2.36253	945.957	0.83822	945.744	0.42101	946.17	0.86898	945.744	0.77299
877.331	2.26378	946.957	0.91274	946.744	0.39806	947.17	0.83065	946.744	0.65626
878.331	2.17919	947.957	1.23145	947.745	0.66772	948.17	0.74452	947.745	0.79063
879.331	2.12421	948.957	1.53296	948.745	0.97918	949.17	0.71499	948.745	1.0522
880.331	2.05451	949.957	1.57832	949.745	1.08395	950.169	0.82878	949.745	1.3015
881.331	1.93974	950.957	1.45048	950.746	1.01151	951.169	1.01968	950.746	1.47861
882.331	1.78528	951.957	1.35964	951.746	0.91238	952.169	1.16518	951.746	1.55821
883.331	1.60129	952.957	1.38745	952.746	0.88943	953.169	1.20271	952.746	1.54695
884.331	1.39358	953.957	1.43127	953.747	0.97278	954.169	1.14904	953.747	1.49958
885.331	1.1654	954.957	1.39648	954.747	1.16753	955.168	1.03377	954.747	1.47262
886.331	0.92036	955.957	1.31174	955.747	1.36614	956.168	0.92274	955.747	1.51199
887.331	0.66288	956.957	1.24681	956.748	1.42295	957.168	0.89061	956.748	1.65705
888.331	0.4048	957.957	1.23807	957.748	1.32827	958.168	0.94398	957.748	1.86832
889.331	0.2269	958.957	1.28058	958.748	1.24834	959.167	1.01058	958.748	2.00272
890.331	0.24666	959.957	1.3536	959.749	1.32041	960.167	1.04259	959.749	1.95922
891.331	0.47387	960.957	1.37361	960.749	1.48128	961.167	1.11669	960.749	1.87482
892.331	0.7113	961.958	1.24508	961.749	1.60751	962.167	1.33514	961.749	1.95285
893.331	0.75307	962.958	1.02454	962.75	1.62134	963.167	1.62709	962.75	2.19059
894.331	0.62009	963.958	0.92661	963.75	1.49567	964.166	1.75203	963.75	2.35712
895.331	0.44264	964.958	1.09642	964.75	1.24094	965.166	1.56682	964.75	2.28818
896.331	0.32001	965.958	1.38344	965.751	1.01192	966.166	1.29851	965.751	2.13905
897.331	0.31478	966.958	1.57315	966.751	0.99049	967.166	1.23969	966.751	2.13631
898.331	0.4625	967.958	1.58231	967.751	1.15961	968.165	1.39342	967.751	2.28691
899.331	0.67402	968.958	1.44358	968.752	1.31584	969.165	1.52125	968.752	2.39111
900.331	0.80602	969.958	1.22914	969.752	1.31956	970.165	1.46728	969.752	2.3304
901.331	0.80604	970.958	1.12325	970.752	1.27283	971.165	1.34125	970.752	2.28703
902.331	0.76679	971.958	1.31037	971.753	1.31641	972.165	1.29142	971.753	2.48486
903.331	0.77532	972.958	1.65748	972.753	1.40028	973.164	1.34339	972.753	2.80369
904.331	0.79834	973.958	1.79554	973.753	1.3237	974.164	1.4366	973.753	2.85105
905.331	0.75605	974.958	1.52519	974.754	1.00203	975.164	1.50691	974.754	2.43811
906.331	0.6252	975.958	1.10295	975.754	0.68495	976.164	1.48662	975.754	1.96257
907.331	0.46352	976.958	0.83565	976.754	0.65393	977.163	1.32187	976.754	1.87796
908.331	0.33866	977.958	0.77046	977.755	0.87621	978.163	1.10542	977.755	2.08755
909.331	0.2991	978.958	0.79326	978.755	1.11169	979.163	1.01497	978.755	2.13104
910.331	0.39365	979.959	0.81371	979.755	1.18442	980.163	1.12205	979.755	1.77076
911.331	0.60293	980.959	0.79715	980.756	1.07345	981.163	1.28284	980.756	1.29258
912.331	0.81578	981.959	0.7289	981.756	0.79668	982.162	1.34052	981.756	1.0283
913.331	0.94093	982.959	0.70229	982.756	0.53377	983.162	1.23924	982.756	1.05685
914.331	0.95646	983.959	0.86478	983.757	0.55115	984.162	0.97275	983.757	1.3178
915.331	0.86471	984.959	1.19846	984.757	0.89314	985.162	0.61037	984.757	1.68435
916.331	0.70993	985.959	1.39439	985.757	1.18508	986.161	0.34551	985.757	1.90822
917.331	0.58353	986.959	1.18272	986.758	1.07671	987.161	0.34865	986.758	1.7814
918.331	0.56325	987.959	0.76954	987.758	0.73845	988.161	0.57169	987.758	1.49387
919.331	0.658	988.959	0.55541	988.758	0.57044	989.161	0.88026	988.758	1.40947
920.331	0.85563	989.959	0.65937	989.759	0.69653	990.161	1.12872	989.759	1.59367
921.331	1.08043	990.959	0.79204	990.759	0.81353	991.16	1.15669	990.759	1.65117
922.331	1.19385	991.959	0.69904	991.759	0.64997	992.16	0.86797	991.759	1.25
923.331	1.11275	992.959	0.49154	992.76	0.33342	993.16	0.49596	992.76	0.65942
924.331	0.96686	993.959	0.39884	993.76	0.13267	994.16	0.36835	993.76	0.35775
925.331	0.92481	994.959	0.46829	994.76	0.16369	995.159	0.51876	994.76	0.4864
926.331	0.98063	995.959	0.53074	995.761	0.3496	996.159	0.65427	995.761	0.76075
927.331	0.97746	996.96	0.45439	996.761	0.59552	997.159	0.56039	996.761	0.9162
928.331	0.81776	997.96	0.32171	997.761	0.77924	998.159	0.40688	997.761	0.90738
929.331	0.60577	998.96	0.26783	998.762	0.77655	999.159	0.44647	998.762	0.75557
930.331	0.48384	999.96	0.31355	999.762	0.60907	1000.16	0.67636	999.762	0.56405
931.331	0.4894	1000.96	0.36908	1000.76	0.44868	1001.16	0.86264	1000.76	0.52079
932.331	0.59409	1001.96	0.37081	1001.76	0.41579	1002.16	0.84581	1001.76	0.72182
933.331	0.75565	1002.96	0.35974	1002.76	0.4202	1003.16	0.72939	1002.76	0.91406
934.331	0.89427	1003.96	0.39671	1003.76	0.33425	1004.16	0.65962	1003.76	0.78687
935.331	0.94219	1004.96	0.49848	1004.76	0.2022	1005.16	0.63976	1004.76	0.40209
936.331	0.91058	1005.96	0.64784	1005.76	0.21255	1006.16	0.5704	1005.76	0.13181
937.331	0.86498	1006.96	0.7955	1006.76	0.45402	1007.16	0.4232	1006.76	0.2176
938.331	0.84886	1007.96	0.80636	1007.76	0.71199	1008.16	0.3496	1007.76	0.498
939.331	0.85377	1008.96	0.55652	1008.76	0.73866	1009.16	0.5025	1008.76	0.747
940.331	0.86486	1009.96	0.20585	1009.77	0.53332	1010.16	0.75497	1009.77	0.8291
941.331	0.87415	1010.96	0.08847	1010.77	0.25647	1011.16	0.81283	1010.77	0.6691
942.331	0.87758	1011.96	0.3329	1011.77	0.04583	1012.16	0.5572	1011.77	0.3036
943.331	0.8781	1012.96	0.61474	1012.77	-0.01952	1013.16	0.2186	1012.77	0.01926
944.331	0.89182	1013.96	0.61988	1013.77	0.10964	1014.16	0.035	1013.77	0.09513
945.331	0.93308	1014.96	0.41132	1014.77	0.3473	1015.16	0.0492	1014.77	0.4437
946.331	0.99023	1015.96	0.24462	1015.77	0.50961	1016.15	0.16651	1015.77	0.77904
947.331	1.03945	1016.96	0.25872	1016.77	0.52761	1017.15	0.36783	1016.77	0.90779
948.331	1.0576	1017.96	0.39901	1017.77	0.42462	1018.15	0.56654	1017.77	0.78713
949.331	1.0228	1018.96	0.59111	1018.77	0.25208	1019.15	0.69344	1018.77	0.42906
950.331	0.92957	1019.96	0.7444	1019.77	0.12974	1020.15	0.77084	1019.77	0.09748
951.331	0.87664	1020.96	0.7653	1020.77	0.2116	1021.15	0.85704	1020.77	0.1564
952.331	1.00484	1021.96	0.62624	1021.77	0.46574	1022.15	0.93759	1021.77	0.60038
953.331	1.27645	1022.96	0.38638	1022.77	0.76068	1023.15	0.89805	1022.77	0.96337
954.331	1.42813	1023.96	0.13362	1023.77	0.94052	1024.15	0.68051	1023.77	0.85455
955.331	1.26002	1024.96	0.06318	1024.77	1.04851	1025.15	0.49059	1024.77	0.55746
956.331	0.98427	1025.96	0.38784	1025.77	1.17869	1026.15	0.59127	1025.77	0.55356
957.331	0.94895	1026.96	0.95521	1026.77	1.28498	1027.15	0.92915	1026.77	0.89076
958.331	1.21233	1027.96	1.23372	1027.77	1.16661	1028.15	1.14355	1027.77	1.13625
959.331	1.50509	1028.96	0.88973	1028.77	0.71244	1029.15	0.98635	1028.77	0.96534
960.331	1.60913	1029.96	0.37404	1029.77	0.22918	1030.15	0.63515	1029.77	0.58672
961.331	1.6006	1030.96	0.27979	1030.77	0.10382	1031.15	0.34811	1030.77	0.32686
962.331	1.6279	1031.96	0.61674	1031.77	0.32716	1032.15	0.24488	1031.77	0.2783
963.331	1.715	1032.96	0.92039	1032.77	0.549	1033.15	0.34024	1032.77	0.33194
964.331	1.76634	1033.96	0.89028	1033.77	0.54153	1034.15	0.59135	1033.77	0.40379
965.331	1.7128	1034.96	0.71557	1034.77	0.46976	1035.15	0.81365	1034.77	0.50384
966.331	1.59251	1035.96	0.64626	1035.77	0.54959	1036.15	0.82366	1035.77	0.65359
967.331	1.46748	1036.96	0.68069	1036.77	0.71665	1037.15	0.67497	1036.77	0.8002
968.331	1.41728	1037.96	0.65802	1037.77	0.7172	1038.15	0.55988	1037.77	0.84132
969.331	1.52114	1038.96	0.50984	1038.77	0.48216	1039.15	0.57169	1038.77	0.73533
970.331	1.80374	1039.96	0.36551	1039.78	0.36488	1040.15	0.6079	1039.78	0.5802
971.331	2.12321	1040.96	0.35868	1040.78	0.70109	1041.15	0.56021	1040.78	0.48297
972.331	2.31257	1041.96	0.45904	1041.78	1.1898	1042.15	0.44522	1041.78	0.46853
973.331	2.3177	1042.96	0.55775	1042.78	1.20777	1043.15	0.33603	1042.78	0.51894
974.331	2.14711	1043.96	0.59146	1043.78	0.59563	1044.15	0.29134	1043.78	0.61925
975.331	1.85726	1044.96	0.57137	1044.78	0	1045.15	0.34846	1044.78	0.75996
976.331	1.60941	1045.96	0.51463	1045.78	-0.00884	1046.15	0.52207	1045.78	0.92691
977.331	1.56027	1046.96	0.43728	1046.78	0.39281	1047.15	0.71219	1046.78	1.07116
978.331	1.69432	1047.96	0.35514	1047.78	0.69337	1048.15	0.78451	1047.78	1.1305
979.331	1.90389	1048.96	0.29774	1048.78	0.6843	1049.15	0.71903	1048.78	1.06999
980.331	2.08792	1049.96	0.31144	1049.78	0.54682	1050.15	0.62635	1049.78	0.88918
981.331	2.15882	1050.96	0.42184	1050.78	0.45815	1051.15	0.59818	1050.78	0.62167
982.331	2.05176	1051.96	0.55959	1051.78	0.44812	1052.15	0.62221	1051.78	0.4471
983.331	1.85273	1052.96	0.63364	1052.78	0.49759	1053.15	0.66024	1052.78	0.57564
984.331	1.71069	1053.96	0.63069	1053.78	0.56496	1054.15	0.68547	1053.78	0.94387
985.331	1.6723	1054.96	0.61009	1054.78	0.5844	1055.15	0.68021	1054.78	1.21735
986.331	1.63403	1055.96	0.62909	1055.78	0.52874	1056.15	0.64425	1055.78	1.17032
987.331	1.50724	1056.96	0.72999	1056.78	0.51127	1057.15	0.62719	1056.78	0.9873
988.331	1.35067	1057.96	0.94344	1057.78	0.66321	1058.15	0.68153	1057.78	0.92152
989.331	1.27107	1058.96	1.18269	1058.78	0.93684	1059.15	0.78077	1058.78	0.96965
990.331	1.30541	1059.96	1.27904	1059.78	1.15197	1060.15	0.84791	1059.78	0.93517
991.331	1.39212	1060.96	1.14614	1060.78	1.18379	1061.14	0.84096	1060.78	0.73424
992.331	1.47135	1061.96	0.89234	1061.78	1.04731	1062.14	0.7953	1061.78	0.57461
993.331	1.49095	1062.96	0.64814	1062.78	0.78353	1063.14	0.75395	1062.78	0.67938
994.331	1.40011	1063.96	0.4972	1063.78	0.46655	1064.14	0.74189	1063.78	0.9924
995.331	1.24759	1064.96	0.49725	1064.78	0.18388	1065.14	0.77443	1064.78	1.30071
996.331	1.16217	1065.96	0.62551	1065.78	0.0325	1066.14	0.83797	1065.78	1.46823
997.331	1.21453	1066.96	0.72232	1066.78	0.09886	1067.14	0.87341	1066.78	1.5026
998.331	1.27158	1067.96	0.66312	1067.78	0.48753	1068.14	0.83624	1067.78	1.44306
999.331	1.17179	1068.96	0.62773	1068.78	1.05159	1069.14	0.79357	1068.78	1.44113
1000.33	0.95329	1069.96	0.90379	1069.79	1.5528	1070.14	0.84849	1069.79	1.68894
1001.33	0.80486	1070.96	1.43405	1070.79	1.78892	1071.14	0.98211	1070.79	2.14625
1002.33	0.83713	1071.96	1.72411	1071.79	1.61263	1072.14	1.03263	1071.79	2.45666
1003.33	0.95047	1072.96	1.41713	1072.79	0.98008	1073.14	0.89003	1072.79	2.34752
1004.33	1.02133	1073.96	0.88954	1073.79	0.30913	1074.14	0.69153	1073.79	2.05468
1005.33	1.02488	1074.96	0.69706	1074.79	0.13739	1075.14	0.62763	1074.79	1.95333
1006.33	1.00011	1075.96	0.91263	1075.79	0.50709	1076.14	0.7131	1075.79	2.12994
1007.33	0.96398	1076.96	1.1557	1076.79	0.9614	1077.14	0.80928	1076.79	2.38074
1008.33	0.91289	1077.96	1.15736	1077.79	1.1412	1078.14	0.82375	1077.79	2.52544
1009.33	0.84008	1078.96	1.05249	1078.79	1.09274	1079.14	0.813	1078.79	2.50549
1010.33	0.73272	1079.96	1.04021	1079.79	0.94368	1080.14	0.85425	1079.79	2.29673
1011.33	0.58817	1080.96	1.13053	1080.79	0.77671	1081.14	0.956	1080.79	1.99728
1012.33	0.4491	1081.96	1.20301	1081.79	0.6414	1082.14	1.08285	1081.79	1.79536
1013.33	0.43617	1082.96	1.18048	1082.79	0.58079	1083.14	1.1756	1082.79	1.80665
1014.33	0.63504	1083.96	1.08936	1083.79	0.62667	1084.14	1.12854	1083.79	1.96724
1015.33	0.89169	1084.96	0.96989	1084.79	0.79963	1085.14	0.86144	1084.79	2.18716
1016.33	0.97278	1085.96	0.86612	1085.79	1.02959	1086.14	0.53354	1085.79	2.37629
1017.33	0.8505	1086.96	0.82284	1086.79	1.19895	1087.14	0.41293	1086.79	2.44581
1018.33	0.74566	1087.96	0.83423	1087.79	1.216	1088.14	0.59603	1087.79	2.36697
1019.33	0.8252	1088.96	0.81311	1088.79	1.03165	1089.14	0.92204	1088.79	2.21473
1020.33	0.95987	1089.96	0.68429	1089.79	0.639	1090.14	1.20664	1089.79	2.0628
1021.33	0.95019	1090.96	0.48452	1090.79	0.26163	1091.14	1.25246	1090.79	1.91079
1022.33	0.78764	1091.96	0.29016	1091.79	0.20207	1092.14	0.87028	1091.79	1.73239
1023.33	0.64278	1092.96	0.18439	1092.79	0.5401	1093.14	0.2379	1092.79	1.58018
1024.33	0.63425	1093.96	0.25778	1093.79	1.05768	1094.14	-0.07523	1093.79	1.60592
1025.33	0.69163	1094.96	0.54237	1094.79	1.56716	1095.14	0.30104	1094.79	1.88496
1026.33	0.71127	1095.97	0.83755	1095.79	1.91044	1096.14	0.90201	1095.79	2.14099
1027.33	0.65372	1096.97	0.89999	1096.79	1.95164	1097.14	1.1114	1096.79	2.02378
1028.33	0.53097	1097.97	0.73933	1097.79	1.70594	1098.14	0.87628	1097.79	1.56906
1029.33	0.36824	1098.97	0.57747	1098.79	1.32854	1099.14	0.58416	1098.79	1.15985
1030.33	0.24861	1099.97	0.56706	1099.79	0.96146	1100.14	0.50258	1099.79	1.0485
1031.33	0.25394	1100.97	0.65475	1100.8	0.68658	1101.14	0.5676	1100.8	1.06616
1032.33	0.37628	1101.97	0.75794	1101.8	0.57329	1102.14	0.66612	1101.8	0.98552
1033.33	0.57041	1102.97	0.84988	1102.8	0.65273	1103.14	0.70313	1102.8	0.79642
1034.33	0.76646	1103.97	0.93752	1103.8	0.92917	1104.14	0.59453	1103.8	0.62762
1035.33	0.85978	1104.97	1.02197	1104.8	1.3084	1105.14	0.35793	1104.8	0.53952
1036.33	0.76771	1105.97	1.09226	1105.8	1.49354	1106.14	0.18951	1105.8	0.44735
1037.33	0.58077	1106.97	1.13565	1106.8	1.23257	1107.13	0.25479	1106.8	0.26858
1038.33	0.45884	1107.97	1.13684	1107.8	0.7963	1108.13	0.41197	1107.8	0.07531
1039.33	0.46727	1108.97	1.08029	1108.8	0.68531	1109.13	0.4063	1108.8	0.00784
1040.33	0.5426	1109.97	0.98193	1109.8	1.04242	1110.13	0.20512	1109.8	0.11007
1041.33	0.61962	1110.97	0.89977	1110.8	1.49573	1111.13	0.05195	1110.8	0.2888
1042.33	0.66966	1111.97	0.88327	1111.8	1.70031	1112.13	0.13022	1111.8	0.44552
1043.33	0.67541	1112.97	0.92796	1112.8	1.6432	1113.13	0.29719	1112.8	0.54674
1044.33	0.63114	1113.97	1.01435	1113.8	1.41739	1114.13	0.33626	1113.8	0.57195
1045.33	0.52826	1114.97	1.1225	1114.8	1.18046	1115.13	0.24878	1114.8	0.53975
1046.33	0.39212	1115.97	1.23264	1115.8	1.15473	1116.13	0.22689	1115.8	0.50804
1047.33	0.34908	1116.97	1.32888	1116.8	1.4735	1117.13	0.38101	1116.8	0.52134
1048.33	0.52897	1117.97	1.40828	1117.8	1.96248	1118.13	0.57118	1117.8	0.57324
1049.33	0.86292	1118.97	1.46727	1118.8	2.39136	1119.13	0.62684	1118.8	0.64413
1050.33	1.11673	1119.97	1.47086	1119.8	2.64053	1120.13	0.52561	1119.8	0.69063
1051.33	1.13851	1120.97	1.36331	1120.8	2.66943	1121.13	0.33633	1120.8	0.65211
1052.33	0.99544	1121.97	1.17845	1121.8	2.50253	1122.13	0.15605	1121.8	0.53039
1053.33	0.7905	1122.97	1.13669	1122.8	2.30693	1123.13	0.13387	1122.8	0.46828
1054.33	0.64147	1123.97	1.42798	1123.8	2.24938	1124.13	0.38625	1123.8	0.59863
1055.33	0.67338	1124.97	1.83387	1124.8	2.33412	1125.13	0.76173	1124.8	0.81299
1056.33	0.89181	1125.97	1.95557	1125.8	2.48566	1126.13	1.00081	1125.8	0.88765
1057.33	1.08131	1126.97	1.68041	1126.8	2.64147	1127.13	1.01805	1126.8	0.77464
1058.33	1.04622	1127.97	1.30595	1127.8	2.75968	1128.13	0.95969	1127.8	0.69803
1059.33	0.88995	1128.97	1.11579	1128.8	2.80508	1129.13	0.95643	1128.8	0.84292
1060.33	0.83735	1129.97	1.16977	1129.8	2.76737	1130.13	0.99783	1129.8	1.06314
1061.33	0.96867	1130.97	1.45446	1130.81	2.64756	1131.13	1.03534	1130.81	1.11246
1062.33	1.16748	1131.97	1.84425	1131.81	2.53665	1132.13	1.04725	1131.81	0.98628
1063.33	1.31311	1132.97	2.10309	1132.81	2.62184	1133.13	1.03673	1132.81	0.93733
1064.33	1.33152	1133.97	2.08083	1133.81	2.98023	1134.13	1.0104	1133.81	1.11968
1065.33	1.16763	1134.97	1.91716	1134.81	3.29422	1135.13	0.98458	1134.81	1.30172
1066.33	0.88606	1135.97	1.79745	1135.81	3.20152	1136.13	0.97613	1135.81	1.196
1067.33	0.65636	1136.97	1.75533	1136.81	2.90453	1137.13	0.99178	1136.81	0.89078
1068.33	0.59709	1137.97	1.72192	1137.81	3.01783	1138.13	1.03243	1137.81	0.74895
1069.33	0.624	1138.97	1.66305	1138.81	3.76227	1139.13	1.08935	1138.81	0.93256
1070.33	0.61398	1139.97	1.62258	1139.81	4.43671	1140.13	1.13588	1139.81	1.13057
1071.33	0.5646	1140.97	1.64992	1140.81	4.33485	1141.13	1.15001	1140.81	1.02508
1072.33	0.54952	1141.97	1.7595	1141.81	3.76514	1142.13	1.15531	1141.81	0.78442
1073.33	0.60001	1142.97	1.94978	1142.81	3.52843	1143.13	1.19352	1142.81	0.81186
1074.33	0.6434	1143.97	2.18686	1143.81	3.93362	1144.13	1.27903	1143.81	1.1842
1075.33	0.6038	1144.97	2.39158	1144.81	4.53157	1145.13	1.38992	1144.81	1.47587
1076.33	0.50883	1145.97	2.50141	1145.81	4.89033	1146.13	1.50021	1145.81	1.33535
1077.33	0.43964	1146.97	2.55034	1146.81	5.00718	1147.13	1.57859	1146.81	1.01812
1078.33	0.43156	1147.97	2.59781	1147.81	5.01801	1148.13	1.59347	1147.81	0.96133
1079.33	0.44258	1148.97	2.63119	1148.81	5.03835	1149.13	1.53394	1148.81	1.21345
1080.33	0.43805	1149.97	2.56926	1149.81	5.16258	1150.13	1.40842	1149.81	1.42086
1081.33	0.47113	1150.97	2.37949	1150.81	5.42641	1151.13	1.25668	1150.81	1.34141
1082.33	0.62361	1151.97	2.18821	1151.81	5.66953	1152.12	1.20375	1151.81	1.16336
1083.33	0.85096	1152.97	2.13753	1152.81	5.70406	1153.12	1.36851	1152.81	1.14461
1084.33	0.95762	1153.97	2.2008	1153.81	5.50109	1154.12	1.64546	1153.81	1.2824
1085.33	0.81267	1154.97	2.24287	1154.81	5.14233	1155.12	1.79682	1154.81	1.39359
1086.33	0.58348	1155.97	2.21464	1155.81	4.76846	1156.12	1.74397	1155.81	1.39388
1087.33	0.50007	1156.97	2.24045	1156.81	4.64232	1157.12	1.70302	1156.81	1.41971
1088.33	0.56661	1157.97	2.43487	1157.81	4.98278	1158.12	1.86887	1157.81	1.60234
1089.33	0.58051	1158.97	2.70278	1158.81	5.55973	1159.12	2.10762	1158.81	1.81957
1090.33	0.43365	1159.97	2.86394	1159.81	5.94332	1160.12	2.16326	1159.81	1.83614
1091.33	0.28365	1160.97	2.87501	1160.82	5.97441	1161.12	1.99801	1160.82	1.61971
1092.33	0.31062	1161.97	2.87257	1161.82	5.8799	1162.12	1.83825	1161.82	1.42378
1093.33	0.50707	1162.97	2.95128	1162.82	5.87024	1163.12	1.8631	1162.82	1.4557
1094.33	0.74188	1163.97	2.97438	1163.82	5.94147	1164.12	2.00184	1163.82	1.60221
1095.33	0.92559	1164.97	2.75729	1164.82	6.02931	1165.12	2.12609	1164.82	1.66382
1096.33	1.05148	1165.97	2.37345	1165.82	6.1138	1166.12	2.17043	1165.82	1.59088
1097.33	1.11946	1166.97	2.1202	1166.82	6.2158	1167.12	2.11988	1166.82	1.47394
1098.33	1.11134	1167.97	2.18476	1167.82	6.34439	1168.12	1.99182	1167.82	1.3983
1099.33	1.00252	1168.97	2.43616	1168.82	6.47056	1169.12	1.88127	1168.82	1.4162
1100.33	0.82643	1169.97	2.69966	1169.82	6.55943	1170.12	1.88092	1169.82	1.5621
1101.33	0.69371	1170.97	2.89206	1170.82	6.60419	1171.12	1.96077	1170.82	1.73801
1102.33	0.69151	1171.97	2.98301	1171.82	6.61534	1172.12	2.02712	1171.82	1.76575
1103.33	0.77635	1172.97	2.98966	1172.82	6.62299	1173.12	2.03818	1172.82	1.6054
1104.33	0.87319	1173.97	3.0108	1173.82	6.69544	1174.12	2.03563	1173.82	1.47695
1105.33	0.91415	1174.97	3.1278	1174.82	6.88848	1175.12	2.0639	1174.82	1.58644
1106.33	0.85157	1175.97	3.27339	1175.82	7.14453	1176.12	2.14016	1175.82	1.86783
1107.33	0.68786	1176.97	3.32998	1176.82	7.36487	1177.12	2.27112	1176.82	2.14942
1108.33	0.56989	1177.97	3.27882	1177.82	7.52462	1178.12	2.414	1177.82	2.31056
1109.33	0.66428	1178.97	3.21156	1178.82	7.68687	1179.12	2.47507	1178.82	2.2924
1110.33	0.92796	1179.97	3.1947	1179.82	7.88472	1180.12	2.39715	1179.82	2.08254
1111.33	1.18528	1180.97	3.18288	1180.82	8.01189	1181.12	2.25013	1180.82	1.83482
1112.33	1.30225	1181.97	3.11457	1181.82	7.94136	1182.12	2.12792	1181.82	1.73151
1113.33	1.23407	1182.97	3.04365	1182.82	7.76783	1183.12	2.09991	1182.82	1.76949
1114.33	0.97448	1183.97	3.10788	1183.82	7.75952	1184.12	2.21901	1183.82	1.80012
1115.33	0.71869	1184.97	3.33361	1184.82	8.03072	1185.12	2.46521	1184.82	1.71845
1116.33	0.7452	1185.97	3.49724	1185.82	8.31872	1186.12	2.67182	1185.82	1.53348
1117.33	1.07691	1186.97	3.38452	1186.82	8.35476	1187.12	2.68614	1186.82	1.28796
1118.33	1.38323	1187.97	3.1092	1187.82	8.27859	1188.12	2.57546	1187.82	1.16763
1119.33	1.39515	1188.97	2.93277	1188.82	8.43103	1189.12	2.49828	1188.82	1.42461
1120.33	1.25183	1189.97	2.94139	1189.82	8.83892	1190.12	2.50442	1189.82	2.00803
1121.33	1.20205	1190.97	2.97522	1190.83	9.05021	1191.12	2.50276	1190.83	2.40836
1122.33	1.30022	1191.97	2.89684	1191.83	8.72409	1192.12	2.4361	1191.83	2.22298
1123.33	1.41674	1192.97	2.75521	1192.83	8.26614	1193.12	2.42527	1192.83	1.76795
1124.33	1.45858	1193.97	2.64867	1193.83	8.28519	1194.12	2.62343	1193.83	1.56452
1125.33	1.46529	1194.97	2.61204	1194.83	8.81054	1195.12	2.96049	1194.83	1.75879
1126.33	1.49981	1195.97	2.62335	1195.83	9.31207	1196.12	3.18218	1195.83	2.13441
1127.33	1.54355	1196.97	2.66177	1196.83	9.40609	1197.12	3.13037	1196.83	2.47953
1128.33	1.53654	1197.97	2.71608	1197.83	9.21611	1198.11	2.90156	1197.83	2.64064
1129.33	1.47891	1198.97	2.77054	1198.83	8.95332	1199.11	2.63077	1198.83	2.49401
1130.33	1.48696	1199.97	2.7541	1199.83	8.75602	1200.11	2.44829	1199.83	2.12097
1131.33	1.66242	1200.97	2.56565	1200.83	8.71833	1201.11	2.47951	1200.83	1.72834
1132.33	1.8356	1201.97	2.23566	1201.83	8.87223	1202.11	2.70375	1201.83	1.47765
1133.33	1.72977	1202.97	2.01516	1202.83	9.13463	1203.11	2.873	1202.83	1.44506
1134.33	1.36042	1203.97	2.10846	1203.83	9.42093	1204.11	2.79464	1203.83	1.66797
1135.33	1.13171	1204.97	2.33971	1204.83	9.70643	1205.11	2.65372	1204.83	2.00653
1136.33	1.33537	1205.97	2.41116	1205.83	9.98664	1206.11	2.7391	1205.83	2.25739
1137.33	1.6486	1206.97	2.25231	1206.83	10.2217	1207.11	3.01637	1206.83	2.33115
1138.33	1.60546	1207.97	2.033	1207.83	10.332	1208.11	3.13639	1207.83	2.26856
1139.33	1.23392	1208.97	1.8964	1208.83	10.2823	1209.11	2.8997	1208.83	2.13316
1140.33	1.00188	1209.97	1.86039	1209.83	10.209	1210.11	2.59141	1209.83	2.04387
1141.33	1.1856	1210.97	1.91563	1210.83	10.2805	1211.11	2.55696	1210.83	2.12312
1142.33	1.4871	1211.97	2.02627	1211.83	10.57	1212.11	2.8232	1211.83	2.37348
1143.33	1.5386	1212.97	2.13891	1212.83	11.0835	1213.11	3.22425	1212.83	2.71173
1144.33	1.39105	1213.97	2.1936	1213.83	11.7015	1214.11	3.58624	1213.83	3.03194
1145.33	1.33896	1214.97	2.11728	1214.83	12.0385	1215.11	3.72523	1214.83	3.18424
1146.33	1.52245	1215.97	1.86326	1215.83	11.7666	1216.11	3.51071	1215.83	3.04884
1147.33	1.81428	1216.97	1.56809	1216.83	11.2131	1217.11	3.13154	1216.83	2.76109
1148.33	2.06217	1217.97	1.43652	1217.83	10.9787	1218.11	2.88717	1217.83	2.56294
1149.33	2.16697	1218.97	1.51485	1218.83	11.2127	1219.11	2.8902	1218.83	2.51779
1150.33	2.05408	1219.97	1.61187	1219.83	11.3747	1220.11	3.011	1219.83	2.39874
1151.33	1.78593	1220.97	1.64348	1220.84	11.2166	1221.11	3.18571	1220.84	2.14608
1152.33	1.58752	1221.97	1.6179	1221.84	11.0355	1222.11	3.37013	1221.84	1.98603
1153.33	1.6082	1222.97	1.47692	1222.84	11.0485	1223.11	3.45884	1222.84	2.08778
1154.33	1.67176	1223.97	1.28624	1223.84	11.3078	1224.11	3.44996	1223.84	2.41372
1155.33	1.54507	1224.97	1.1688	1224.84	11.6513	1225.11	3.38813	1224.84	2.71482
1156.33	1.31515	1225.97	1.19967	1225.84	11.9307	1226.11	3.30219	1225.84	2.82161
1157.33	1.31825	1226.97	1.34673	1226.84	12.0477	1227.11	3.18826	1226.84	2.76931
1158.33	1.70029	1227.97	1.55154	1227.84	11.9426	1228.11	3.04807	1227.84	2.61795
1159.33	2.13668	1228.97	1.66555	1228.84	11.8018	1229.11	2.94489	1228.84	2.38709
1160.33	2.27809	1229.97	1.50556	1229.84	11.9276	1230.11	2.9646	1229.84	2.07834
1161.33	2.14924	1230.97	1.11892	1230.84	12.3683	1231.11	3.09587	1230.84	1.76903
1162.33	1.96197	1231.97	0.85647	1231.84	12.8048	1232.11	3.20934	1231.84	1.64462
1163.33	1.84502	1232.97	0.95623	1232.84	12.957	1233.11	3.20801	1232.84	1.81761
1164.33	1.80266	1233.97	1.10373	1233.84	12.8476	1234.11	3.14323	1233.84	2.03085
1165.33	1.81623	1234.97	0.87863	1234.84	12.5887	1235.11	3.09905	1234.84	1.94699
1166.33	1.85666	1235.97	0.44743	1235.84	12.39	1236.11	3.13628	1235.84	1.66373
1167.33	1.89144	1236.97	0.44547	1236.84	12.5457	1237.11	3.29815	1236.84	1.65682
1168.33	1.91185	1237.97	1.10711	1237.84	13.1211	1238.11	3.55453	1237.84	2.11171
1169.33	1.94609	1238.97	1.69096	1238.84	13.5888	1239.11	3.71971	1238.84	2.4345
1170.33	2.02244	1239.97	1.45225	1239.84	13.4159	1240.11	3.62485	1239.84	2.01583
1171.33	2.17961	1240.97	0.74104	1240.84	12.8415	1241.11	3.37179	1240.84	1.20147
1172.33	2.44664	1241.97	0.41753	1241.84	12.5025	1242.11	3.17733	1241.84	0.82471
1173.33	2.7207	1242.97	0.73336	1242.84	12.6515	1243.1	3.15603	1242.84	1.116
1174.33	2.81674	1243.97	1.08849	1243.84	12.952	1244.1	3.28993	1243.84	1.38688
1175.33	2.68	1244.97	0.98443	1244.84	13.0739	1245.1	3.52383	1244.84	1.07247
1176.33	2.50546	1245.97	0.64371	1245.84	12.953	1246.1	3.68939	1245.84	0.5653
1177.33	2.48415	1246.97	0.46629	1246.84	12.6127	1247.1	3.60716	1246.84	0.51334
1178.33	2.60231	1247.97	0.53886	1247.84	12.2696	1248.1	3.34962	1247.84	0.95817
1179.33	2.76573	1248.97	0.68679	1248.84	12.316	1249.1	3.18255	1248.84	1.39216
1180.33	2.89673	1249.97	0.78451	1249.84	12.9037	1250.1	3.23818	1249.84	1.47564
1181.33	2.93754	1250.97	0.84703	1250.84	13.5317	1251.1	3.3425	1250.84	1.37003
1182.33	2.86845	1251.97	0.9021	1251.85	13.6664	1252.1	3.3104	1251.85	1.29656
1183.33	2.80964	1252.97	0.90967	1252.85	13.465	1253.1	3.1847	1252.85	1.2628
1184.33	2.89901	1253.97	0.79874	1253.85	13.45	1254.1	3.10809	1253.85	1.16423
1185.33	3.04688	1254.97	0.60975	1254.85	13.7991	1255.1	3.13606	1254.85	0.99421
1186.33	2.99572	1255.97	0.54076	1255.85	14.1502	1256.1	3.20932	1255.85	0.899
1187.33	2.66735	1256.97	0.73527	1256.85	14.1894	1257.1	3.26759	1256.85	0.99618
1188.33	2.42774	1257.97	1.04133	1257.85	14.0612	1258.1	3.27882	1257.85	1.19941
1189.33	2.63094	1258.97	1.23328	1258.85	14.0362	1259.1	3.22286	1258.85	1.36165
1190.33	3.05235	1259.97	1.22204	1259.85	14.1747	1260.1	3.1636	1259.85	1.35948
1191.33	3.21213	1260.97	1.03294	1260.85	14.3451	1261.1	3.22911	1260.85	1.09156
1192.33	2.97683	1261.97	0.74714	1261.85	14.4544	1262.1	3.45532	1261.85	0.58634
1193.33	2.70925	1262.97	0.57314	1262.85	14.535	1263.1	3.67153	1262.85	0.21753
1194.33	2.71161	1263.97	0.69829	1263.85	14.6363	1264.1	3.70451	1263.85	0.34986
1195.33	2.84355	1264.97	0.98303	1264.85	14.7669	1265.1	3.5663	1264.85	0.75449
1196.33	2.8525	1265.97	1.13328	1265.85	14.9146	1266.1	3.35068	1265.85	0.89502
1197.33	2.72421	1266.97	1.03616	1266.85	15.0676	1267.1	3.13164	1266.85	0.63271
1198.33	2.65381	1267.97	0.83155	1267.85	15.2121	1268.1	2.95711	1267.85	0.43529
1199.33	2.74699	1268.97	0.65624	1268.85	15.3187	1269.1	2.87207	1268.85	0.68717
1200.33	2.85352	1269.97	0.55237	1269.85	15.2839	1270.1	2.91591	1269.85	1.1413
1201.33	2.80371	1270.97	0.53311	1270.85	14.997	1271.1	3.11955	1270.85	1.38303
1202.33	2.64008	1271.97	0.55754	1271.85	14.6593	1272.1	3.41329	1271.85	1.34646
1203.33	2.50801	1272.97	0.54161	1272.85	14.7469	1273.1	3.65351	1272.85	1.27285
1204.33	2.50298	1273.98	0.46809	1273.85	15.461	1274.1	3.75804	1273.85	1.30623
1205.33	2.63192	1274.98	0.47986	1274.85	16.2836	1275.1	3.77986	1274.85	1.31711
1206.33	2.86473	1275.98	0.70928	1275.85	16.6461	1276.1	3.78066	1275.85	1.16444
1207.33	3.05288	1276.98	1.0342	1276.85	16.5039	1277.1	3.76007	1276.85	0.97577
1208.33	3.01186	1277.98	1.21962	1277.85	16.0792	1278.1	3.69377	1277.85	1.00981
1209.33	2.76692	1278.98	1.20008	1278.85	15.6199	1279.1	3.61586	1278.85	1.30859
1210.33	2.5486	1279.98	1.13404	1279.85	15.4061	1280.1	3.63035	1279.85	1.60207
1211.33	2.51351	1280.98	1.14941	1280.85	15.6217	1281.1	3.79804	1280.85	1.65495
1212.33	2.57406	1281.98	1.19061	1281.86	16.0142	1282.1	4.00861	1281.86	1.49088
1213.33	2.60506	1282.98	1.16502	1282.86	16.2238	1283.1	4.12118	1282.86	1.20692
1214.33	2.55841	1283.98	1.10042	1283.86	16.1326	1284.1	4.10206	1283.86	0.93635
1215.33	2.43255	1284.98	1.11547	1284.86	15.8222	1285.1	3.99192	1284.86	0.84293
1216.33	2.27443	1285.98	1.22931	1285.86	15.4766	1286.1	3.86068	1285.86	0.97571
1217.33	2.21429	1286.98	1.24326	1286.86	15.5121	1287.1	3.83274	1286.86	1.11489
1218.33	2.33751	1287.98	0.98405	1287.86	16.2694	1288.1	4.00329	1287.86	1.05083
1219.33	2.42806	1288.98	0.64784	1288.86	17.2513	1289.09	4.24304	1288.86	0.94926
1220.33	2.17884	1289.98	0.57683	1289.86	17.5944	1290.09	4.34389	1289.86	1.14049
1221.33	1.65307	1290.98	0.82566	1290.86	17.1671	1291.09	4.29323	1290.86	1.60848
1222.33	1.30284	1291.98	1.10219	1291.86	16.795	1292.09	4.29177	1291.86	1.88336
1223.33	1.40388	1292.98	1.17832	1292.86	17.0849	1293.09	4.44901	1292.86	1.63614
1224.33	1.61799	1293.98	1.12619	1293.86	17.5317	1294.09	4.54515	1293.86	1.20937
1225.33	1.52072	1294.98	1.07796	1294.86	17.4121	1295.09	4.32748	1294.86	1.08041
1226.33	1.20186	1295.98	1.08734	1295.86	16.7996	1296.09	3.91581	1295.86	1.30684
1227.33	1.07043	1296.98	1.15475	1296.86	16.3545	1297.09	3.65774	1296.86	1.63683
1228.33	1.25697	1297.98	1.27836	1297.86	16.4403	1298.09	3.71896	1297.86	1.87021
1229.33	1.39037	1298.98	1.45387	1298.86	16.7795	1299.09	3.94549	1298.86	1.92949
1230.33	1.13571	1299.98	1.66122	1299.86	17.0601	1300.09	4.16301	1299.86	1.77783
1231.33	0.7227	1300.98	1.78627	1300.86	17.2656	1301.09	4.25783	1300.86	1.54376
1232.33	0.57445	1301.98	1.68723	1301.86	17.496	1302.09	4.14465	1301.86	1.418
1233.33	0.74105	1302.98	1.39452	1302.86	17.7257	1303.09	3.91286	1302.86	1.44148
1234.33	0.86745	1303.98	1.11991	1303.86	17.7824	1304.09	3.81878	1303.86	1.48307
1235.33	0.70363	1304.98	1.0185	1304.86	17.5852	1305.09	3.9966	1304.86	1.44545
1236.33	0.40986	1305.98	1.04652	1305.86	17.3897	1306.09	4.22441	1305.86	1.37929
1237.33	0.21292	1306.98	1.12275	1306.86	17.4796	1307.09	4.25022	1306.86	1.35622
1238.33	0.13931	1307.98	1.17318	1307.86	17.6847	1308.09	4.10683	1307.86	1.34426
1239.33	0.08741	1308.98	1.12905	1308.86	17.5477	1309.09	3.97724	1308.86	1.24574
1240.33	0.02351	1309.98	0.99561	1309.86	16.9563	1310.09	3.95176	1309.86	1.07023
1241.33	0.02609	1310.98	0.89818	1310.86	16.4217	1311.09	3.98267	1310.86	1.01931
1242.33	0.16885	1311.98	0.93598	1311.87	16.4127	1312.09	4.02428	1311.87	1.25315
1243.33	0.39181	1312.98	1.02088	1312.87	16.8077	1313.09	4.08799	1312.87	1.59459
1244.33	0.58089	1313.98	1.01468	1313.87	17.2903	1314.09	4.1974	1313.87	1.76222
1245.33	0.6778	1314.98	0.91241	1314.87	17.6418	1315.09	4.30631	1314.87	1.69781
1246.33	0.66438	1315.98	0.82805	1315.87	17.7361	1316.09	4.31102	1315.87	1.5606
1247.33	0.54447	1316.98	0.84948	1316.87	17.5469	1317.09	4.17873	1316.87	1.46738
1248.33	0.38465	1317.98	0.98755	1317.87	17.31	1318.09	4.04184	1317.87	1.39202
1249.33	0.26516	1318.98	1.22202	1318.87	17.2743	1319.09	4.02905	1318.87	1.29176
1250.33	0.27573	1319.98	1.37719	1319.87	17.4215	1320.09	4.08037	1319.87	1.1939
1251.33	0.51034	1320.98	1.20768	1320.87	17.5927	1321.09	4.05618	1320.87	1.16258
1252.33	0.93102	1321.98	0.72478	1321.87	17.6925	1322.09	3.92619	1321.87	1.22987
1253.33	1.26179	1322.98	0.28378	1322.87	17.7245	1323.09	3.79541	1322.87	1.38026
1254.33	1.2623	1323.98	0.18081	1323.87	17.6962	1324.09	3.76433	1323.87	1.5709
1255.33	1.03977	1324.98	0.38254	1324.87	17.5922	1325.09	3.88844	1324.87	1.65604
1256.33	0.8198	1325.98	0.76927	1325.87	17.3989	1326.09	4.19436	1325.87	1.47988
1257.33	0.70117	1326.98	1.15262	1326.87	17.2023	1327.09	4.47998	1326.87	1.18096
1258.33	0.65084	1327.98	1.29528	1327.87	17.1651	1328.09	4.39311	1327.87	1.13075
1259.33	0.62877	1328.98	1.10853	1328.87	17.3264	1329.09	3.88823	1328.87	1.48834
1260.33	0.59252	1329.98	0.80441	1329.87	17.4473	1330.09	3.48295	1329.87	1.92928
1261.33	0.50812	1330.98	0.60329	1330.87	17.3041	1331.09	3.62558	1330.87	2.10652
1262.33	0.44072	1331.98	0.55077	1331.87	17.0502	1332.09	4.04611	1331.87	1.96076
1263.33	0.50065	1332.98	0.62448	1332.87	16.9901	1333.09	4.24324	1332.87	1.55815
1264.33	0.69023	1333.98	0.75798	1333.87	17.1677	1334.08	4.10117	1333.87	1.08244
1265.33	0.81999	1334.98	0.83849	1334.87	17.3249	1335.08	3.88191	1334.87	0.85473
1266.33	0.72596	1335.98	0.80822	1335.87	17.2703	1336.08	3.79194	1335.87	1.05707
1267.33	0.51132	1336.98	0.78245	1336.87	17.0894	1337.08	3.84128	1336.87	1.37881
1268.33	0.35438	1337.98	0.89319	1337.87	16.9217	1338.08	4.00302	1337.87	1.44565
1269.33	0.33236	1338.98	1.10825	1338.87	16.8486	1339.08	4.21627	1338.87	1.32214
1270.33	0.42515	1339.98	1.30242	1339.87	16.9119	1340.08	4.40181	1339.87	1.34523
1271.33	0.58292	1340.98	1.40299	1340.87	17.0988	1341.08	4.47336	1340.87	1.63162
1272.33	0.68404	1341.98	1.4195	1341.88	17.303	1342.08	4.33461	1341.88	1.91526
1273.33	0.6162	1342.98	1.36202	1342.88	17.4266	1343.08	3.95586	1342.88	1.9683
1274.33	0.46877	1343.98	1.21004	1343.88	17.4684	1344.08	3.58982	1343.88	1.94914
1275.33	0.43794	1344.98	0.94136	1344.88	17.4572	1345.08	3.53898	1344.88	2.12053
1276.33	0.56695	1345.98	0.64527	1345.88	17.3759	1346.08	3.77014	1345.88	2.37552
1277.33	0.66432	1346.98	0.50349	1346.88	17.1687	1347.08	3.9985	1346.88	2.27411
1278.33	0.5715	1347.98	0.57747	1347.88	16.8305	1348.08	4.04677	1347.88	1.64545
1279.33	0.3757	1348.98	0.64945	1348.88	16.482	1349.08	3.96864	1348.88	1.01809
1280.33	0.23114	1349.98	0.50762	1349.88	16.252	1350.08	3.84511	1349.88	0.92983
1281.33	0.21007	1350.98	0.24755	1350.88	16.1749	1351.08	3.74879	1350.88	1.15192
1282.33	0.31419	1351.98	0.09147	1351.88	16.2369	1352.08	3.74566	1351.88	1.10801
1283.33	0.50585	1352.98	0.1407	1352.88	16.3816	1353.08	3.82334	1352.88	0.7217
1284.33	0.66195	1353.98	0.35063	1353.88	16.4975	1354.08	3.88653	1353.88	0.55893
1285.33	0.6637	1354.98	0.64757	1354.88	16.5153	1355.08	3.86592	1354.88	0.99857
1286.33	0.6128	1355.98	0.8586	1355.88	16.5398	1356.08	3.78381	1355.88	1.57721
1287.33	0.70812	1356.98	0.8145	1356.88	16.6989	1357.08	3.6826	1356.88	1.6916
1288.33	0.93828	1357.98	0.5943	1357.88	16.9039	1358.08	3.6323	1357.88	1.38699
1289.33	1.02758	1358.98	0.4271	1358.88	16.9245	1359.08	3.7162	1358.88	1.14008
1290.33	0.78034	1359.98	0.41467	1359.88	16.7	1360.08	3.893	1359.88	1.18102
1291.33	0.41127	1360.98	0.44465	1360.88	16.476	1361.08	3.93351	1360.88	1.27995
1292.33	0.21848	1361.98	0.42092	1361.88	16.4752	1362.08	3.68121	1361.88	1.21479
1293.33	0.24677	1362.98	0.41995	1362.88	16.6172	1363.08	3.35913	1362.88	1.06128
1294.33	0.35437	1363.98	0.56268	1363.88	16.7248	1364.08	3.27465	1363.88	0.98807
1295.33	0.43022	1364.98	0.83281	1364.88	16.7547	1365.08	3.45786	1364.88	1.01405
1296.33	0.43534	1365.98	1.09769	1365.88	16.7882	1366.08	3.72429	1365.88	1.01929
1297.33	0.35043	1366.98	1.24856	1366.88	16.8525	1367.08	3.91802	1366.88	0.95412
1298.33	0.22543	1367.98	1.24104	1367.88	16.83	1368.08	3.95374	1367.88	0.96226
1299.33	0.13711	1368.98	1.05083	1368.88	16.6091	1369.08	3.78708	1368.88	1.18254
1300.33	0.14815	1369.98	0.73343	1369.88	16.2957	1370.08	3.56961	1369.88	1.47733
1301.33	0.29068	1370.98	0.38052	1370.88	16.0969	1371.08	3.52195	1370.88	1.58391
1302.33	0.56404	1371.98	0.13463	1371.88	16.1173	1372.08	3.6612	1371.88	1.46355
1303.33	0.85028	1372.98	0.19834	1372.89	16.3256	1373.08	3.78854	1372.89	1.36428
1304.33	1.01388	1373.98	0.62705	1373.89	16.6387	1374.08	3.77419	1373.89	1.45191
1305.33	1.04435	1374.98	0.98878	1374.89	16.8131	1375.08	3.71884	1374.89	1.52769
1306.33	0.99664	1375.98	0.82152	1375.89	16.612	1376.08	3.7533	1375.89	1.34878
1307.33	0.90544	1376.98	0.38045	1376.89	16.3167	1377.08	3.90185	1376.89	1.11986
1308.33	0.76975	1377.98	0.33773	1377.89	16.5401	1378.08	4.13092	1377.89	1.33259
1309.33	0.60335	1378.98	0.88041	1378.89	17.3479	1379.08	4.35529	1378.89	2.08002
1310.33	0.51239	1379.98	1.42219	1379.89	17.8501	1380.07	4.41755	1379.89	2.75525
1311.33	0.62098	1380.98	1.45525	1380.89	17.3185	1381.07	4.22113	1380.89	2.81592
1312.33	0.83467	1381.98	1.14051	1381.89	16.3197	1382.07	3.9408	1381.89	2.4004
1313.33	0.86148	1382.98	0.81597	1382.89	15.788	1383.07	3.80568	1382.89	1.85638
1314.33	0.58372	1383.98	0.61313	1383.89	15.8619	1384.07	3.83666	1383.89	1.4202
1315.33	0.34315	1384.98	0.498	1384.89	15.9815	1385.07	3.90394	1384.89	1.22993
1316.33	0.48536	1385.98	0.45186	1385.89	15.8204	1386.07	3.92003	1385.89	1.32565
1317.33	0.80968	1386.98	0.49747	1386.89	15.6578	1387.07	3.88482	1386.89	1.52613
1318.33	0.86077	1387.98	0.63757	1387.89	15.7949	1388.07	3.81152	1387.89	1.6383
1319.33	0.53725	1388.98	0.72088	1388.89	16.0951	1389.07	3.73321	1388.89	1.61767
1320.33	0.20881	1389.98	0.54675	1389.89	16.2422	1390.07	3.68901	1389.89	1.48529
1321.33	0.16994	1390.98	0.18633	1390.89	16.2034	1391.07	3.68731	1390.89	1.32221
1322.33	0.30388	1391.98	0	1391.89	16.2776	1392.07	3.70741	1391.89	1.27793
1323.33	0.39972	1392.98	0.19907	1392.89	16.6127	1393.07	3.73472	1392.89	1.42239
1324.33	0.45893	1393.98	0.57243	1393.89	16.8114	1394.07	3.77233	1393.89	1.55916
1325.33	0.62878	1394.98	0.8435	1394.89	16.4335	1395.07	3.82075	1394.89	1.47153
1326.33	0.92573	1395.98	0.93376	1395.89	15.6865	1396.07	3.83916	1395.89	1.27014
1327.33	1.12609	1396.98	0.86671	1396.89	15.1434	1397.07	3.76848	1396.89	1.24995
1328.33	1.02981	1397.98	0.69446	1397.89	15.0823	1398.07	3.6208	1397.89	1.47166
1329.33	0.77047	1398.98	0.50674	1398.89	15.3283	1399.07	3.49712	1398.89	1.63782
1330.33	0.59467	1399.98	0.40592	1399.89	15.6918	1400.07	3.48645	1399.89	1.52528
1331.33	0.55231	1400.98	0.5379	1400.89	16.0889	1401.07	3.61728	1400.89	1.36044
1332.33	0.49403	1401.98	1.0276	1401.89	16.4625	1402.07	3.89061	1401.89	1.46344
1333.33	0.34878	1402.98	1.60141	1402.9	16.7063	1403.07	4.14084	1402.9	1.76805
1334.33	0.29238	1403.98	1.71882	1403.9	16.68	1404.07	4.10387	1403.9	1.92035
1335.33	0.50229	1404.98	1.20354	1404.9	16.369	1405.07	3.74331	1404.9	1.7777
1336.33	0.78017	1405.98	0.53786	1405.9	16.0026	1406.07	3.39185	1405.9	1.62705
1337.33	0.73634	1406.98	0.18698	1406.9	15.7989	1407.07	3.34099	1406.9	1.7343
1338.33	0.3596	1407.98	0.17795	1407.9	15.7425	1408.07	3.53693	1407.9	1.9583
1339.33	0.16726	1408.98	0.39692	1408.9	15.7323	1409.07	3.82587	1408.9	2.02339
1340.33	0.52993	1409.98	0.71449	1409.9	15.6687	1410.07	4.03812	1409.9	1.89059
1341.33	1.01541	1410.98	0.9889	1410.9	15.4536	1411.07	3.99317	1410.9	1.74763
1342.33	1.02315	1411.98	1.12511	1411.9	15.0919	1412.07	3.67071	1411.9	1.72257
1343.33	0.60884	1412.98	1.13713	1412.9	14.8574	1413.07	3.38336	1412.9	1.76951
1344.33	0.30487	1413.98	1.05928	1413.9	15.008	1414.07	3.42251	1413.9	1.82049
1345.33	0.37817	1414.98	0.95763	1414.9	15.3547	1415.07	3.69697	1414.9	1.84847
1346.33	0.5364	1415.98	0.90908	1415.9	15.5127	1416.07	3.97692	1415.9	1.84646
1347.33	0.48179	1416.98	0.91817	1416.9	15.3744	1417.07	4.11308	1416.9	1.84289
1348.33	0.29262	1417.98	0.90947	1417.9	15.1664	1418.07	4.03573	1417.9	1.90851
1349.33	0.18212	1418.98	0.85196	1418.9	15.0616	1419.07	3.75229	1418.9	2.06284
1350.33	0.20339	1419.98	0.8574	1419.9	14.9896	1420.07	3.46544	1419.9	2.14721
1351.33	0.24396	1420.98	1.03534	1420.9	14.8441	1421.07	3.3828	1420.9	1.99128
1352.33	0.23068	1421.98	1.24398	1421.9	14.6846	1422.07	3.50386	1421.9	1.67206
1353.33	0.22405	1422.98	1.21446	1422.9	14.665	1423.07	3.72892	1422.9	1.40927
1354.33	0.29763	1423.98	0.91285	1423.9	14.8328	1424.07	3.94858	1423.9	1.35638
1355.33	0.42984	1424.98	0.62764	1424.9	15.0759	1425.06	4.04244	1424.9	1.5644
1356.33	0.54954	1425.98	0.59218	1425.9	15.287	1426.06	3.9595	1425.9	2.02065
1357.33	0.61194	1426.98	0.74381	1426.9	15.4254	1427.06	3.88356	1426.9	2.47971
1358.33	0.61002	1427.98	0.95365	1427.9	15.4711	1428.06	4.01712	1427.9	2.65197
1359.33	0.55498	1428.98	1.12685	1428.9	15.425	1429.06	4.24898	1428.9	2.47477
1360.33	0.52471	1429.98	1.19174	1429.9	15.3005	1430.06	4.28624	1429.9	2.04977
1361.33	0.59461	1430.98	1.13733	1430.9	15.1237	1431.06	4.06039	1430.9	1.56187
1362.33	0.72576	1431.98	1.05408	1431.9	14.9432	1432.06	3.84885	1431.9	1.34481
1363.33	0.79438	1432.98	1.02854	1432.91	14.8045	1433.06	3.87931	1432.91	1.64185
1364.33	0.74059	1433.98	1.08019	1433.91	14.7372	1434.06	4.05037	1433.91	2.13229
1365.33	0.6483	1434.98	1.2052	1434.91	14.7622	1435.06	4.18532	1434.91	2.33377
1366.33	0.5943	1435.98	1.34201	1435.91	14.8239	1436.06	4.25758	1435.91	2.21425
1367.33	0.55524	1436.98	1.38352	1436.91	14.8017	1437.06	4.34943	1436.91	2.13753
1368.33	0.47634	1437.98	1.3112	1437.91	14.6527	1438.06	4.47398	1437.91	2.27355
1369.33	0.38414	1438.98	1.29067	1438.91	14.5121	1439.06	4.51063	1438.91	2.31947
1370.33	0.38295	1439.98	1.45705	1439.91	14.4979	1440.06	4.36238	1439.91	2.005
1371.33	0.50883	1440.98	1.62879	1440.91	14.4481	1441.06	4.12963	1440.91	1.71216
1372.33	0.61305	1441.98	1.52383	1441.91	14.0983	1442.06	3.97008	1441.91	2.05822
1373.33	0.54476	1442.98	1.18277	1442.91	13.5454	1443.06	3.91902	1442.91	2.90578
1374.33	0.37017	1443.98	0.95528	1443.91	13.2682	1444.06	3.90606	1443.91	3.31978
1375.33	0.25615	1444.98	1.03409	1444.91	13.5148	1445.06	3.8947	1444.91	2.76518
1376.33	0.28201	1445.98	1.1897	1445.91	13.8476	1446.06	3.93234	1445.91	1.92619
1377.33	0.40065	1446.98	1.17068	1446.91	13.7813	1447.06	4.05867	1446.91	1.59683
1378.33	0.5497	1447.98	1.03786	1447.91	13.4004	1448.06	4.185	1447.91	1.74807
1379.33	0.6231	1448.98	0.98654	1448.91	13.0669	1449.06	4.17794	1448.91	1.95341
1380.33	0.51727	1449.98	1.11009	1449.91	12.9806	1450.06	4.04216	1449.91	1.99338
1381.33	0.32361	1450.98	1.38544	1450.91	13.1337	1451.06	3.92338	1450.91	1.91156
1382.33	0.24394	1451.98	1.7364	1451.91	13.4567	1452.06	3.91651	1451.91	1.77104
1383.33	0.36518	1452.99	1.94632	1452.91	13.716	1453.06	3.96282	1452.91	1.64415
1384.33	0.5822	1453.99	1.81145	1453.91	13.6742	1454.06	3.98133	1453.91	1.59967
1385.33	0.77952	1454.99	1.47988	1454.91	13.4273	1455.06	3.91854	1454.91	1.64938
1386.33	0.87754	1455.99	1.27858	1455.91	13.2617	1456.06	3.73775	1455.91	1.77183
1387.33	0.81339	1456.99	1.31858	1456.91	13.2767	1457.06	3.51805	1456.91	1.92429
1388.33	0.62611	1457.99	1.42089	1457.91	13.2961	1458.06	3.47875	1457.91	2.03374
1389.33	0.43708	1458.99	1.42107	1458.91	13.1584	1459.06	3.72574	1458.91	2.04002
1390.33	0.32261	1459.99	1.27935	1459.91	12.8454	1460.06	3.97762	1459.91	1.94231
1391.33	0.25775	1460.99	0.99193	1460.91	12.3869	1461.06	3.91591	1460.91	1.7609
1392.33	0.21136	1461.99	0.6479	1461.91	11.9503	1462.06	3.59959	1461.91	1.59762
1393.33	0.19476	1462.99	0.39226	1462.92	11.7917	1463.06	3.29206	1462.92	1.60694
1394.33	0.23409	1463.99	0.32962	1463.92	11.9691	1464.06	3.13013	1463.92	1.81936
1395.33	0.3155	1464.99	0.50047	1464.92	12.1984	1465.06	3.07029	1464.92	2.05102
1396.33	0.38378	1465.99	0.89021	1465.92	12.2283	1466.06	3.05935	1465.92	2.12827
1397.33	0.4159	1466.99	1.27586	1466.92	12.1278	1467.06	3.05701	1466.92	2.02313
1398.33	0.48737	1467.99	1.40049	1467.92	12.052	1468.06	3.02925	1467.92	1.75751
1399.33	0.66229	1468.99	1.27661	1468.92	12.0249	1469.06	2.97498	1468.92	1.4605
1400.33	0.8563	1469.99	1.10554	1469.92	11.9708	1470.06	2.91392	1469.92	1.34359
1401.33	0.91207	1470.99	1.01946	1470.92	11.8524	1471.05	2.85655	1470.92	1.46491
1402.33	0.78274	1471.99	1.02117	1471.92	11.7096	1472.05	2.79657	1471.92	1.57753
1403.33	0.58017	1472.99	1.08839	1472.92	11.5948	1473.05	2.73509	1472.92	1.46114
1404.33	0.41817	1473.99	1.13859	1473.92	11.5731	1474.05	2.70859	1473.92	1.23519
1405.33	0.39823	1474.99	1.07969	1474.92	11.7007	1475.05	2.75659	1474.92	1.12664
1406.33	0.60081	1475.99	0.95169	1475.92	11.8233	1476.05	2.82819	1475.92	1.22269
1407.33	0.90292	1476.99	0.89948	1476.92	11.6015	1477.05	2.80896	1476.92	1.48727
1408.33	1.05708	1477.99	0.95557	1477.92	10.9482	1478.05	2.69344	1477.92	1.81375
1409.33	0.96177	1478.99	0.92316	1478.92	10.3558	1479.05	2.67452	1478.92	1.94852
1410.33	0.75358	1479.99	0.65054	1479.92	10.2894	1480.05	2.89197	1479.92	1.68433
1411.33	0.57134	1480.99	0.39022	1480.92	10.5451	1481.05	3.11872	1480.92	1.22553
1412.33	0.4665	1481.99	0.5115	1481.92	10.6764	1482.05	3.04018	1481.92	0.92494
1413.33	0.46242	1482.99	0.95057	1482.92	10.5327	1483.05	2.7338	1482.92	0.88837
1414.33	0.53045	1483.99	1.25914	1483.92	10.2541	1484.05	2.58923	1483.92	0.979
1415.33	0.60226	1484.99	1.16471	1484.92	9.96983	1485.05	2.75806	1484.92	1.08423
1416.33	0.6474	1485.99	0.81757	1485.92	9.75292	1486.05	2.89646	1485.92	1.17949
1417.33	0.71256	1486.99	0.42242	1486.92	9.6621	1487.05	2.69446	1486.92	1.25174
1418.33	0.83123	1487.99	0.16598	1487.92	9.73059	1488.05	2.35906	1487.92	1.27989
1419.33	0.91083	1488.99	0.21653	1488.92	9.97671	1489.05	2.25803	1488.92	1.24127
1420.33	0.82705	1489.99	0.48838	1489.92	10.2926	1490.05	2.4396	1489.92	1.16435
1421.33	0.61263	1490.99	0.64823	1490.92	10.4363	1491.05	2.67077	1490.92	1.13353
1422.33	0.45949	1491.99	0.51557	1491.92	10.2654	1492.05	2.80611	1491.92	1.19472
1423.33	0.49586	1492.99	0.31401	1492.92	9.92995	1493.05	2.91685	1492.92	1.28152
1424.33	0.67659	1493.99	0.29165	1493.93	9.6139	1494.05	3.06249	1493.93	1.31552
1425.33	0.93305	1494.99	0.43768	1494.93	9.36737	1495.05	3.05479	1494.93	1.28194
1426.33	1.13984	1495.99	0.63141	1495.93	9.17564	1496.05	2.631	1495.93	1.19625
1427.33	1.15362	1496.99	0.75804	1496.93	9.03591	1497.05	1.9634	1496.93	1.07347
1428.33	0.95815	1497.99	0.70976	1497.93	8.95958	1498.05	1.64177	1497.93	0.92881
1429.33	0.67899	1498.99	0.47597	1498.93	8.92186	1499.05	1.94515	1498.93	0.78695
1430.33	0.45094	1499.99	0.30809	1499.93	8.79054	1500.05	2.36482	1499.93	0.70199
1431.33	0.41384	1500.99	0.44739	1500.93	8.44152	1501.05	2.37215	1500.93	0.72535
1432.33	0.67292	1501.99	0.71749	1501.93	7.9925	1502.05	2.08939	1501.93	0.83661
1433.33	1.02235	1502.99	0.76049	1502.93	7.68358	1503.05	1.89692	1502.93	0.97857
1434.33	1.10276	1503.99	0.54147	1503.93	7.62885	1504.05	1.92212	1503.93	1.09347
1435.33	0.84685	1504.99	0.39646	1504.93	7.77872	1505.05	2.03101	1504.93	1.12277
1436.33	0.57823	1505.99	0.52494	1505.93	8.039	1506.05	2.09661	1505.93	1.03807
1437.33	0.54605	1506.99	0.6685	1506.93	8.20225	1507.05	2.04246	1506.93	0.90963
1438.33	0.67926	1507.99	0.54047	1507.93	8.06711	1508.05	1.82652	1507.93	0.82219
1439.33	0.83898	1508.99	0.30753	1508.93	7.71957	1509.05	1.60117	1508.93	0.80656
1440.33	0.9242	1509.99	0.34857	1509.93	7.4021	1510.05	1.59558	1509.93	0.86322
1441.33	0.87026	1510.99	0.67181	1510.93	7.26453	1511.05	1.795	1510.93	0.95158
1442.33	0.70682	1511.99	0.83335	1511.93	7.33277	1512.05	1.91811	1511.93	0.97615
1443.33	0.61508	1512.99	0.55776	1512.93	7.55617	1513.05	1.79348	1512.93	0.85663
1444.33	0.73249	1513.99	0.17738	1513.93	7.64417	1514.05	1.58754	1513.93	0.57622
1445.33	0.95905	1514.99	0.10599	1514.93	7.31717	1515.05	1.51311	1514.93	0.1586
1446.33	1.13906	1515.99	0.44278	1515.93	6.91803	1516.04	1.68983	1515.93	-0.11141
1447.33	1.20353	1516.99	1.11698	1516.93	7.13458	1517.04	2.18505	1516.93	0.19818
1448.33	1.14524	1517.99	1.83927	1517.93	7.97864	1518.04	2.79328	1517.93	1.02537
1449.33	1.00711	1518.99	2.04457	1518.93	8.49945	1519.04	2.99745	1518.93	1.61022
1450.33	0.9187	1519.99	1.42817	1519.93	8.02546	1520.04	2.51482	1519.93	1.40708
1451.33	0.97726	1520.99	0.59107	1520.93	7.17656	1521.04	1.78909	1520.93	0.84693
1452.33	1.07685	1521.99	0.24234	1521.93	6.79101	1522.04	1.34382	1521.93	0.53437
1453.33	1.05817	1522.99	0.389	1522.93	6.88486	1523.04	1.29364	1522.93	0.5465
1454.33	0.90633	1523.99	0.66187	1523.94	6.98501	1524.04	1.55236	1523.94	0.64483
1455.33	0.7229	1524.99	0.82431	1524.94	6.86548	1525.04	1.90893	1524.94	0.6827
1456.33	0.61001	1525.99	0.81744	1525.94	6.66936	1526.04	2.0058	1525.94	0.65388
1457.33	0.66417	1526.99	0.65028	1526.94	6.53254	1527.04	1.65977	1526.94	0.57635
1458.33	0.93358	1527.99	0.51633	1527.94	6.45064	1528.04	1.23088	1527.94	0.51766
1459.33	1.16201	1528.99	0.61718	1528.94	6.38284	1529.04	1.1255	1528.94	0.54467
1460.33	1.01472	1529.99	0.86763	1529.94	6.26644	1530.04	1.29781	1529.94	0.59308
1461.33	0.56993	1530.99	1.02669	1530.94	6.02785	1531.04	1.48167	1530.94	0.51881
1462.33	0.276	1531.99	0.96106	1531.94	5.71087	1532.04	1.52173	1531.94	0.30313
1463.33	0.39574	1532.99	0.68742	1532.94	5.53728	1533.04	1.39899	1532.94	0.11596
1464.33	0.70889	1533.99	0.29785	1533.94	5.6714	1534.04	1.15198	1533.94	0.09341
1465.33	0.95367	1534.99	0.09367	1534.94	5.99461	1535.04	0.96858	1534.94	0.18225
1466.33	1.03349	1535.99	0.3698	1535.94	6.31923	1536.04	1.02608	1535.94	0.2871
1467.33	0.92347	1536.99	0.86702	1536.94	6.43214	1537.04	1.17452	1536.94	0.35256
1468.33	0.73772	1537.99	1.09304	1537.94	6.11035	1538.04	1.10946	1537.94	0.35033
1469.33	0.73024	1538.99	0.98426	1538.94	5.53916	1539.04	0.87549	1538.94	0.37509
1470.33	1.00005	1539.99	1.0998	1539.94	5.51905	1540.04	0.94157	1539.94	0.70677
1471.33	1.23188	1540.99	1.76624	1540.94	6.52005	1541.04	1.55864	1540.94	1.48036
1472.33	1.10228	1541.99	2.37428	1541.94	7.53914	1542.04	2.23832	1541.94	2.21054
1473.33	0.70807	1542.99	2.21233	1542.94	7.35561	1543.04	2.43303	1542.94	2.32364
1474.33	0.33241	1543.99	1.50769	1543.94	6.29059	1544.04	2.27674	1543.94	1.93255
1475.33	0.14235	1544.99	1.00854	1544.94	5.61716	1545.04	2.23485	1544.94	1.57525
1476.33	0.18934	1545.99	1.06666	1545.94	5.80399	1546.04	2.44509	1545.94	1.54158
1477.33	0.45091	1546.99	1.49168	1546.94	6.08983	1547.04	2.64543	1546.94	1.7385
1478.33	0.70837	1547.99	2.04031	1547.94	5.87857	1548.04	2.63497	1547.94	2.04683
1479.33	0.75347	1548.99	2.41914	1548.94	5.59436	1549.04	2.46764	1548.94	2.36738
1480.33	0.66104	1549.99	2.36738	1549.94	5.83226	1550.04	2.25002	1549.94	2.60413
1481.33	0.63965	1550.99	2.04511	1550.94	6.40335	1551.04	2.13379	1550.94	2.64448
1482.33	0.72095	1551.99	1.83915	1551.94	6.6437	1552.04	2.28539	1551.94	2.36895
1483.33	0.72273	1552.99	1.9105	1552.94	6.33474	1553.04	2.62409	1552.94	1.84633
1484.33	0.55176	1553.99	2.11884	1553.95	5.92768	1554.04	2.77729	1553.95	1.424
1485.33	0.42921	1554.99	2.30398	1554.95	5.78447	1555.04	2.52241	1554.95	1.355
1486.33	0.59121	1555.99	2.30642	1555.95	5.73005	1556.04	2.12624	1555.95	1.4587
1487.33	0.86947	1556.99	1.99837	1556.95	5.49263	1557.04	1.90187	1556.95	1.4731
1488.33	0.89313	1557.99	1.53729	1557.95	5.09754	1558.04	1.81682	1557.95	1.35233
1489.33	0.62619	1558.99	1.22781	1558.95	4.74536	1559.04	1.67947	1558.95	1.18036
1490.33	0.46619	1559.99	1.16823	1559.95	4.56007	1560.04	1.48412	1559.95	1.03159
1491.33	0.68343	1560.99	1.18943	1560.95	4.5518	1561.03	1.44069	1560.95	0.96544
1492.33	1.03087	1561.99	1.14873	1561.95	4.69524	1562.03	1.64196	1561.95	1.0123
1493.33	1.18401	1562.99	1.04423	1562.95	4.87357	1563.03	1.82063	1562.95	1.10506
1494.33	1.10416	1563.99	0.91282	1563.95	4.95982	1564.03	1.70093	1563.95	1.16354
1495.33	0.91136	1564.99	0.88751	1564.95	4.92927	1565.03	1.42462	1564.95	1.20003
1496.33	0.73023	1565.99	1.1435	1565.95	4.81732	1566.03	1.31541	1565.95	1.27721
1497.33	0.67448	1566.99	1.58898	1566.95	4.66847	1567.03	1.41722	1566.95	1.34063
1498.33	0.79403	1567.99	1.80415	1567.95	4.53702	1568.03	1.46563	1567.95	1.17414
1499.33	0.89934	1568.99	1.55213	1568.95	4.48787	1569.03	1.33834	1568.95	0.70636
1500.33	0.77632	1569.99	1.2086	1569.95	4.61872	1570.03	1.33356	1569.95	0.39691
1501.33	0.54923	1570.99	1.20268	1570.95	5.00907	1571.03	1.73178	1570.95	0.73685
1502.33	0.5247	1571.99	1.46465	1571.95	5.51272	1572.03	2.19101	1571.95	1.4504
1503.33	0.73954	1572.99	1.68542	1572.95	5.86295	1573.03	2.12395	1572.95	1.85368
1504.33	0.8436	1573.99	1.69759	1573.95	5.91149	1574.03	1.56348	1573.95	1.72445
1505.33	0.61655	1574.99	1.49997	1574.95	5.66603	1575.03	1.18632	1574.95	1.44333
1506.33	0.42333	1575.99	1.18454	1575.95	5.21344	1576.03	1.39487	1575.95	1.32284
1507.33	0.70018	1576.99	1.07902	1576.95	4.85736	1577.03	1.83052	1576.95	1.33255
1508.33	1.21357	1577.99	1.46969	1577.95	4.89078	1578.03	2.07307	1577.95	1.38476
1509.33	1.33499	1578.99	2.01857	1578.95	5.13787	1579.03	2.06473	1578.95	1.4859
1510.33	0.9137	1579.99	2.12305	1579.95	5.19196	1580.03	1.89508	1579.95	1.68634
1511.33	0.50716	1580.99	1.72673	1580.95	4.99755	1581.03	1.68064	1580.95	1.90288
1512.33	0.53309	1581.99	1.36532	1581.95	4.92531	1582.03	1.56321	1581.95	1.89035
1513.33	0.66628	1582.99	1.39721	1582.95	5.17636	1583.03	1.60617	1582.95	1.55463
1514.33	0.46115	1583.99	1.6429	1583.96	5.38402	1584.03	1.69054	1583.96	1.2722
1515.33	0.07251	1584.99	1.8613	1584.96	5.15523	1585.03	1.6996	1584.96	1.4339
1516.33	0.0162	1585.99	1.9805	1585.96	4.69844	1586.03	1.68107	1585.96	1.86971
1517.33	0.39396	1586.99	2.0013	1586.96	4.49466	1587.03	1.73904	1586.96	2.15671
1518.33	0.68101	1587.99	1.95181	1587.96	4.67602	1588.03	1.88112	1587.96	2.19305
1519.33	0.48866	1588.99	1.88722	1588.96	4.98369	1589.03	2.02819	1588.96	2.23628
1520.33	0.13547	1589.99	1.84723	1589.96	5.18985	1590.03	2.10366	1589.96	2.44342
1521.33	0.06756	1590.99	1.83256	1590.96	5.20307	1591.03	2.04173	1590.96	2.65199
1522.33	0.25812	1591.99	1.84379	1591.96	4.98908	1592.03	1.8213	1591.96	2.67786
1523.33	0.40353	1592.99	1.91771	1592.96	4.76639	1593.03	1.65528	1592.96	2.55093
1524.33	0.37568	1593.99	2.09695	1593.96	4.84704	1594.03	1.81195	1593.96	2.39223
1525.33	0.32355	1594.99	2.26559	1594.96	5.20039	1595.03	2.17592	1594.96	2.31112
1526.33	0.36814	1595.99	2.16573	1595.96	5.44973	1596.03	2.32359	1595.96	2.40372
1527.33	0.44032	1596.99	1.74379	1596.96	5.38392	1597.03	2.08675	1596.96	2.65515
1528.33	0.43957	1597.99	1.39255	1597.96	5.2223	1598.03	1.79632	1597.96	2.78518
1529.33	0.42077	1598.99	1.4747	1598.96	5.19238	1599.03	1.76298	1598.96	2.54761
1530.33	0.53227	1599.99	1.87598	1599.96	5.17279	1600.03	1.93084	1599.96	2.14617
1531.33	0.76654	1600.99	2.32405	1600.96	4.92299	1601.03	2.1366	1600.96	1.94373
1532.33	0.88281	1601.99	2.60872	1601.96	4.5038	1602.03	2.24126	1601.96	2.03999
1533.33	0.71322	1602.99	2.57241	1602.96	4.25013	1603.03	2.12591	1602.96	2.29458
1534.33	0.44098	1603.99	2.2404	1603.96	4.32966	1604.03	1.81416	1603.96	2.57777
1535.33	0.30211	1604.99	1.98109	1604.96	4.53599	1605.03	1.56931	1604.96	2.80156
1536.33	0.34752	1605.99	2.0914	1605.96	4.64213	1606.03	1.60425	1605.96	2.89658
1537.33	0.51191	1606.99	2.34201	1606.96	4.56697	1607.02	1.82249	1606.96	2.86579
1538.33	0.6987	1607.99	2.37452	1607.96	4.29021	1608.02	2.05413	1607.96	2.73741
1539.33	0.78735	1608.99	2.20224	1608.96	3.95936	1609.02	2.21005	1608.96	2.55725
1540.33	0.70424	1609.99	2.10427	1609.96	3.85501	1610.02	2.25357	1609.96	2.38529
1541.33	0.57787	1610.99	2.1869	1610.96	4.05866	1611.02	2.1772	1610.96	2.28794
1542.33	0.56847	1611.99	2.25794	1611.96	4.27251	1612.02	2.0146	1611.96	2.3427
1543.33	0.68695	1612.99	2.15598	1612.96	4.23616	1613.02	1.79771	1612.96	2.56797
1544.33	0.85646	1613.99	1.96333	1613.96	4.06351	1614.02	1.53951	1613.96	2.69974
1545.33	1.00379	1614.99	1.81749	1614.97	3.96175	1615.02	1.2587	1614.97	2.43023
1546.33	1.06257	1615.99	1.76755	1615.97	3.9174	1616.02	1.07058	1615.97	1.95972
1547.33	1.00561	1616.99	1.80741	1616.97	3.76434	1617.02	1.13987	1616.97	1.84311
1548.33	0.94102	1617.99	1.93069	1617.97	3.48507	1618.02	1.43203	1617.97	2.24163
1549.33	0.9892	1618.99	2.13177	1618.97	3.3079	1619.02	1.65529	1618.97	2.66604
1550.33	1.10132	1619.99	2.36315	1619.97	3.38583	1620.02	1.61725	1619.97	2.70825
1551.33	1.1367	1620.99	2.42954	1620.97	3.48204	1621.02	1.48408	1620.97	2.52049
1552.33	1.10381	1621.99	2.14664	1621.97	3.30135	1622.02	1.45631	1621.97	2.36662
1553.33	1.2112	1622.99	1.73413	1622.97	2.97406	1623.02	1.46055	1622.97	2.21466
1554.33	1.55562	1623.99	1.62095	1623.97	2.88394	1624.02	1.29995	1623.97	1.85772
1555.33	1.81859	1624.99	1.86546	1624.97	3.08701	1625.02	1.02705	1624.97	1.34798
1556.33	1.66149	1625.99	2.06267	1625.97	3.17929	1626.02	0.97115	1625.97	1.10174
1557.33	1.27835	1626.99	1.9231	1626.97	2.86692	1627.02	1.28451	1626.97	1.37303
1558.33	1.14721	1627.99	1.58302	1627.97	2.33646	1628.02	1.62287	1627.97	1.78202
1559.33	1.37085	1628.99	1.24785	1628.97	1.8629	1629.02	1.62874	1628.97	1.87041
1560.33	1.5725	1629.99	1.05489	1629.97	1.61208	1630.02	1.38246	1629.97	1.65245
1561.33	1.49476	1631	1.10193	1630.97	1.68566	1631.02	1.13569	1630.97	1.38319
1562.33	1.30097	1632	1.30047	1631.97	1.96904	1632.02	1.00081	1631.97	1.18213
1563.33	1.20786	1633	1.36452	1632.97	2.09185	1633.02	0.95769	1632.97	1.00517
1564.33	1.1978	1634	1.16238	1633.97	1.85307	1634.02	0.96648	1633.97	0.83681
1565.33	1.14022	1635	0.96413	1634.97	1.56438	1635.02	0.95516	1634.97	0.76675
1566.33	0.99406	1636	1.02499	1635.97	1.55292	1636.02	0.86821	1635.97	0.86605
1567.33	0.82357	1637	1.13465	1636.97	1.62705	1637.02	0.75945	1636.97	0.94365
1568.33	0.68833	1638	0.92801	1637.97	1.39299	1638.02	0.7137	1637.97	0.71225
1569.33	0.61795	1639	0.47778	1638.97	0.94612	1639.02	0.72032	1638.97	0.2726
1570.33	0.63497	1640	0.24435	1639.97	0.86776	1640.02	0.69395	1639.97	0.10945
1571.33	0.74896	1641	0.41191	1640.97	1.3674	1641.02	0.58038	1640.97	0.4477
1572.33	0.96648	1642	0.57748	1641.97	1.75722	1642.02	0.38645	1641.97	0.8761
1573.33	1.21599	1643	0.38695	1642.97	1.40294	1643.02	0.14981	1642.97	0.98261
1574.33	1.35959	1644	0.08332	1643.97	0.69437	1644.02	0.01868	1643.97	0.80831
1575.33	1.31691	1645	0.06629	1644.98	0.34636	1645.02	0.14827	1644.98	0.55279
1576.33	1.15813	1646	0.31165	1645.98	0.44795	1646.02	0.41266	1645.98	0.35777
1577.33	0.98884	1647	0.48572	1646.98	0.57325	1647.02	0.50735	1646.98	0.31666
1578.33	0.90986	1648	0.44658	1647.98	0.5178	1648.02	0.34636	1647.98	0.41439
1579.33	1.01344	1649	0.38004	1648.98	0.51816	1649.02	0.16777	1648.98	0.43342
1580.33	1.19738	1650	0.4352	1649.98	0.76082	1650.02	0.15927	1649.98	0.22025
1581.33	1.17157	1651	0.48655	1650.98	0.98484	1651.02	0.23835	1650.98	0.00996
1582.33	0.83386	1652	0.3652	1651.98	0.84137	1652.01	0.27242	1651.98	0.11158
1583.33	0.52907	1653	0.16205	1652.98	0.48079	1653.01	0.22599	1652.98	0.4013
1584.33	0.58619	1654	0.12089	1653.98	0.38458	1654.01	0.1191	1653.98	0.46075
1585.33	0.87447	1655	0.33163	1654.98	0.70647	1655.01	0.044	1654.98	0.22261
1586.33	1.10564	1656	0.67477	1655.98	1.09526	1656.01	0.1851	1655.98	0.12876
1587.33	1.17802	1657	1.002	1656.98	1.26202	1657.01	0.58926	1656.98	0.48463
1588.33	1.15224	1658	1.12054	1657.98	1.28657	1658.01	1.01492	1657.98	0.94969
1589.33	1.08461	1659	0.87467	1658.98	1.32153	1659.01	1.17848	1658.98	1.09326
1590.33	1.01198	1660	0.47394	1659.98	1.41741	1660.01	1.0607	1659.98	0.9881
1591.33	0.96253	1661	0.2921	1660.98	1.56498	1661.01	0.75443	1660.98	0.97134
1592.33	0.93185	1662	0.38967	1661.98	1.69345	1662.01	0.44005	1661.98	1.11839
1593.33	0.90784	1663	0.48716	1662.98	1.65892	1663.01	0.38121	1662.98	1.18189
1594.33	0.9236	1664	0.42574	1663.98	1.40019	1664.01	0.64457	1663.98	1.00059
1595.33	1.03095	1665	0.38703	1664.98	1.11536	1665.01	0.86983	1664.98	0.70779
1596.33	1.19311	1666	0.56009	1665.98	1.00182	1666.01	0.74079	1665.98	0.46919
1597.33	1.20571	1667	0.86294	1666.98	0.91228	1667.01	0.46994	1666.98	0.31249
1598.33	0.92489	1668	1.1141	1667.98	0.57664	1668.01	0.42009	1667.98	0.2088
1599.33	0.58236	1669	1.16992	1668.98	0.13156	1669.01	0.57898	1668.98	0.16764
1600.33	0.48094	1670	0.91854	1669.98	0.08308	1670.01	0.64887	1669.98	0.23269
1601.33	0.63183	1671	0.42616	1670.98	0.6101	1671.01	0.49996	1670.98	0.38354
1602.33	0.85231	1672	0.09852	1671.98	1.04047	1672.01	0.3001	1671.98	0.45573
1603.33	1.02952	1673	0.23518	1672.98	0.93694	1673.01	0.20074	1672.98	0.31313
1604.33	1.16299	1674	0.48225	1673.98	0.59441	1674.01	0.17168	1673.98	0.08422
1605.33	1.27176	1675	0.35823	1674.99	0.55348	1675.01	0.14708	1674.99	-0.01916
1606.33	1.41224	1676	0.10552	1675.99	0.88285	1676.01	0.16928	1675.99	0.11167
1607.33	1.6317	1677	0.4496	1676.99	1.30882	1677.01	0.34157	1676.99	0.5131
1608.33	1.79884	1678	1.3878	1677.99	1.62222	1678.01	0.60782	1677.99	1.03452
1609.33	1.68656	1679	1.942	1678.99	1.71372	1679.01	0.70046	1678.99	1.35074
1610.33	1.33686	1680	1.42291	1679.99	1.52012	1680.01	0.4705	1679.99	1.20766
1611.33	1.1282	1681	0.56692	1680.99	1.09522	1681.01	0.17254	1680.99	0.87768
1612.33	1.31004	1682	0.29613	1681.99	0.53612	1682.01	0.09277	1681.99	0.7204
1613.33	1.6399	1683	0.50544	1682.99	0.12062	1683.01	0.17851	1682.99	0.71972
1614.33	1.80906	1684	0.57425	1683.99	0.22073	1684.01	0.2278	1683.99	0.64498
1615.33	1.79878	1685	0.31227	1684.99	0.76514	1685.01	0.1846	1684.99	0.42323
1616.33	1.71991	1686	0.04309	1685.99	1.11255	1686.01	0.14169	1685.99	0.20079
1617.33	1.66094	1687	0.00599	1686.99	0.8492	1687.01	0.16248	1686.99	0.10253
1618.33	1.68442	1688	0.1285	1687.99	0.33905	1688.01	0.22506	1687.99	0.14116
1619.33	1.7856	1689	0.3059	1688.99	0.0375	1689.01	0.29425	1688.99	0.2972
1620.33	1.78972	1690	0.45389	1689.99	0.01901	1690.01	0.323	1689.99	0.43502
1621.33	1.55043	1691	0.61518	1690.99	0.18302	1691.01	0.26386	1690.99	0.40834
1622.33	1.28501	1692	0.75627	1691.99	0.37153	1692.01	0.14741	1691.99	0.23866
1623.33	1.33788	1693	0.82494	1692.99	0.37315	1693.01	0.06528	1692.99	0.12739
1624.33	1.66453	1694	0.80301	1693.99	0.15288	1694.01	0.05984	1693.99	0.20483
1625.33	1.86035	1695	0.75678	1694.99	0.082	1695.01	0.0939	1694.99	0.43796
1626.33	1.72592	1696	0.73216	1695.99	0.41046	1696.01	0.10684	1695.99	0.74615
1627.33	1.52529	1697	0.61294	1696.99	0.80961	1697.01	0.08839	1696.99	0.89443
1628.33	1.51017	1698	0.27533	1697.99	0.73677	1698	0.02143	1697.99	0.63502
1629.33	1.55707	1699	-0.01407	1698.99	0.37911	1699	-0.02161	1698.99	0.19708
1630.33	1.43927	1700	0.25133	1699.99	0.44385	1700	0.07784	1699.99	0.14714
1631.33	1.22292	1701	1.04653	1700.99	1.105	1701	0.2875	1700.99	0.6203
1632.33	1.20126	1702	1.57898	1701.99	1.6548	1702	0.35377	1701.99	1.00622
1633.33	1.43557	1703	1.29622	1702.99	1.5117	1703	0.19844	1702.99	0.87705
1634.33	1.60028	1704	0.64857	1703.99	0.9347	1704	0.08441	1703.99	0.48577
1635.33	1.44369	1705	0.23571	1705	0.37747	1705	0.28193	1705	0.22368
1636.33	1.17942	1706	0.16006	1706	0.17583	1706	0.64046	1706	0.17179
1637.33	1.12408	1707	0.2945	1707	0.6067	1707	0.84348	1707	0.2501
1638.33	1.25564	1708	0.44791	1708	1.32328	1708	0.77728	1708	0.33035
1639.33	1.34721	1709	0.56772	1709	1.58216	1709	0.51158	1709	0.3401
1640.33	1.31577	1710	0.57953	1710	0.95554	1710	0.17268	1710	0.25155
1641.33	1.28363	1711	0.51745	1711	0.24893	1711	-0.01604	1711	0.25837
1642.33	1.3318	1712	0.42358	1712	0.27431	1712	0.10103	1712	0.51168
1643.33	1.3559	1713	0.3494	1713	0.7346	1713	0.3133	1713	0.76679
1644.33	1.23407	1714	0.34913	1714	0.87587	1714	0.30563	1714	0.65726
1645.33	1.01468	1715	0.40946	1715	0.63383	1715	0.13677	1715	0.24543
1646.33	0.82921	1716	0.4756	1716	0.4139	1716	0.0706	1716	0
1647.33	0.7615	1717	0.53245	1717	0.4889	1717	0.2062	1717	0.1252
1648.33	0.84142	1718	0.4332	1718	0.5342	1718	0.288	1718	0.4526
1649.33	1.03659	1719	0.16385	1719	0.3329	1719	0.1631	1719	0.7385
1650.33	1.1637	1720	0.0189	1720	0	1720	0	1720	0.8005
1651.33	1.05959
1652.33	0.83852
1653.33	0.7131
1654.33	0.71728
1655.33	0.71225
1656.33	0.65258
1657.33	0.67842
1658.33	0.88526
1659.33	1.08599
1660.33	1.02683
1661.33	0.78151
1662.33	0.64663
1663.33	0.70063
1664.33	0.68221
1665.33	0.42632
1666.33	0.21369
1667.33	0.3683
1668.33	0.70703
1669.33	0.78936
1670.33	0.54585
1671.33	0.32809
1672.33	0.37291
1673.33	0.53544
1674.33	0.62645
1675.33	0.61523
1676.33	0.52661
1677.33	0.41311
1678.33	0.35119
1679.33	0.36092
1680.33	0.35029
1681.33	0.25546
1682.33	0.20416
1683.33	0.36006
1684.33	0.64708
1685.33	0.83201
1686.33	0.80224
1687.33	0.624
1688.33	0.38754
1689.33	0.21619
1690.33	0.21823
1691.33	0.32397
1692.33	0.38585
1693.33	0.35241
1694.33	0.29106
1695.33	0.25214
1696.33	0.22776
1697.33	0.22023
1698.33	0.27219
1699.33	0.43476
1700.33	0.64606
1701.33	0.75778
1702.33	0.70286
1703.33	0.55344
1704.33	0.38739
1705.33	0.25291
1706.33	0.18725
1707.33	0.20583
1708.33	0.31517
1709.33	0.44825
1710.33	0.46904
1711.33	0.31272
1712.33	0.11181
1713.33	0.01506
1714.33	0.04433
1715.33	0.14405
1716.33	0.25585
1717.33	0.25024
1718.33	0.1142
1719.33	0.03845
1720.33	0.17291
1721.33	0.38394
1722.33	0.50381
1723.33	0.48743
1724.33	0.37103
1725.33	0.21922
1726.33	0.13558
1727.33	0.19754
1728.33	0.30679
1729.33	0.36467
1730.33	0.28559
1731.33	0

## Sheet: Figure 2B
FAU ref		39 h		48 h		72 h		96 h
Chemical shift (ppm)	Intensity (a.u.)	Chemical shift (ppm)	Intensity (a.u.)	Chemical shift (ppm)	Intensity (a.u.)	Chemical shift (ppm)	Intensity (a.u.)	Chemical shift (ppm)	Intensity (a.u.)
-200.993	0.01191	-200.993	0.01676	-200.993	0.08365	-200.993	0.00961	-200.993	0.01215
-200.982	0.01189	-200.982	0.0168	-200.982	0.08383	-200.982	0.00959	-200.982	0.01217
-200.97	0.01188	-200.97	0.01684	-200.97	0.084	-200.97	0.00956	-200.97	0.01219
-200.959	0.01186	-200.959	0.01688	-200.959	0.08417	-200.959	0.00954	-200.959	0.0122
-200.947	0.01184	-200.947	0.01692	-200.947	0.08434	-200.947	0.00952	-200.947	0.01222
-200.936	0.01183	-200.936	0.01697	-200.936	0.0845	-200.936	0.0095	-200.936	0.01224
-200.924	0.01181	-200.924	0.01702	-200.924	0.08466	-200.924	0.00948	-200.924	0.01226
-200.913	0.0118	-200.913	0.01707	-200.913	0.08482	-200.913	0.00946	-200.913	0.01227
-200.901	0.01178	-200.901	0.01712	-200.901	0.08498	-200.901	0.00944	-200.901	0.01229
-200.89	0.01177	-200.89	0.01717	-200.89	0.08513	-200.89	0.00942	-200.89	0.01231
-200.878	0.01175	-200.878	0.01723	-200.878	0.08528	-200.878	0.0094	-200.878	0.01233
-200.867	0.01174	-200.867	0.01729	-200.867	0.08543	-200.867	0.00938	-200.867	0.01235
-200.855	0.01173	-200.855	0.01735	-200.855	0.08557	-200.855	0.00936	-200.855	0.01236
-200.844	0.01172	-200.844	0.01741	-200.844	0.08571	-200.844	0.00934	-200.844	0.01238
-200.832	0.01171	-200.832	0.01747	-200.832	0.08585	-200.832	0.00932	-200.832	0.0124
-200.821	0.0117	-200.821	0.01754	-200.821	0.08599	-200.821	0.00931	-200.821	0.01242
-200.809	0.01169	-200.809	0.0176	-200.809	0.08613	-200.809	0.00929	-200.809	0.01243
-200.798	0.01168	-200.798	0.01767	-200.798	0.08626	-200.798	0.00927	-200.798	0.01245
-200.786	0.01167	-200.786	0.01774	-200.786	0.08639	-200.786	0.00926	-200.786	0.01247
-200.775	0.01166	-200.775	0.01782	-200.775	0.08652	-200.775	0.00924	-200.775	0.01248
-200.763	0.01165	-200.763	0.01789	-200.763	0.08665	-200.763	0.00922	-200.763	0.0125
-200.752	0.01165	-200.752	0.01796	-200.752	0.08677	-200.752	0.00921	-200.752	0.01252
-200.74	0.01164	-200.74	0.01804	-200.74	0.0869	-200.74	0.00919	-200.74	0.01253
-200.728	0.01164	-200.728	0.01812	-200.728	0.08702	-200.728	0.00918	-200.728	0.01255
-200.717	0.01163	-200.717	0.0182	-200.717	0.08714	-200.717	0.00916	-200.717	0.01257
-200.705	0.01163	-200.705	0.01828	-200.705	0.08725	-200.705	0.00915	-200.705	0.01258
-200.694	0.01163	-200.694	0.01836	-200.694	0.08737	-200.694	0.00913	-200.694	0.0126
-200.682	0.01163	-200.682	0.01844	-200.682	0.08748	-200.682	0.00912	-200.682	0.01262
-200.671	0.01162	-200.671	0.01852	-200.671	0.0876	-200.671	0.00911	-200.671	0.01263
-200.659	0.01162	-200.659	0.01861	-200.659	0.0877	-200.659	0.00909	-200.659	0.01265
-200.648	0.01162	-200.648	0.01869	-200.648	0.08781	-200.648	0.00908	-200.648	0.01266
-200.636	0.01163	-200.636	0.01878	-200.636	0.08792	-200.636	0.00907	-200.636	0.01268
-200.625	0.01163	-200.625	0.01887	-200.625	0.08802	-200.625	0.00906	-200.625	0.0127
-200.613	0.01163	-200.613	0.01896	-200.613	0.08812	-200.613	0.00904	-200.613	0.01271
-200.602	0.01163	-200.602	0.01905	-200.602	0.08822	-200.602	0.00903	-200.602	0.01272
-200.59	0.01164	-200.59	0.01914	-200.59	0.08832	-200.59	0.00902	-200.59	0.01274
-200.579	0.01164	-200.579	0.01923	-200.579	0.08842	-200.579	0.00901	-200.579	0.01275
-200.567	0.01165	-200.567	0.01932	-200.567	0.08851	-200.567	0.009	-200.567	0.01277
-200.556	0.01165	-200.556	0.01942	-200.556	0.08861	-200.556	0.00899	-200.556	0.01278
-200.544	0.01166	-200.544	0.01951	-200.544	0.0887	-200.544	0.00897	-200.544	0.0128
-200.533	0.01167	-200.533	0.01961	-200.533	0.08878	-200.533	0.00896	-200.533	0.01281
-200.521	0.01168	-200.521	0.01971	-200.521	0.08887	-200.521	0.00895	-200.521	0.01282
-200.51	0.01169	-200.51	0.0198	-200.51	0.08896	-200.51	0.00894	-200.51	0.01283
-200.498	0.0117	-200.498	0.0199	-200.498	0.08904	-200.498	0.00893	-200.498	0.01285
-200.487	0.01171	-200.487	0.02	-200.487	0.08912	-200.487	0.00892	-200.487	0.01286
-200.475	0.01172	-200.475	0.02011	-200.475	0.0892	-200.475	0.00891	-200.475	0.01287
-200.464	0.01173	-200.464	0.02021	-200.464	0.08928	-200.464	0.00891	-200.464	0.01288
-200.452	0.01175	-200.452	0.02031	-200.452	0.08936	-200.452	0.0089	-200.452	0.01289
-200.441	0.01176	-200.441	0.02042	-200.441	0.08943	-200.441	0.00889	-200.441	0.0129
-200.429	0.01177	-200.429	0.02052	-200.429	0.0895	-200.429	0.00888	-200.429	0.01291
-200.417	0.01179	-200.417	0.02063	-200.417	0.08958	-200.417	0.00887	-200.417	0.01292
-200.406	0.01181	-200.406	0.02074	-200.406	0.08965	-200.406	0.00886	-200.406	0.01293
-200.394	0.01182	-200.394	0.02085	-200.394	0.08971	-200.394	0.00886	-200.394	0.01294
-200.383	0.01184	-200.383	0.02096	-200.383	0.08978	-200.383	0.00885	-200.383	0.01295
-200.371	0.01186	-200.371	0.02107	-200.371	0.08984	-200.371	0.00884	-200.371	0.01296
-200.36	0.01188	-200.36	0.02118	-200.36	0.08991	-200.36	0.00883	-200.36	0.01296
-200.348	0.0119	-200.348	0.0213	-200.348	0.08997	-200.348	0.00883	-200.348	0.01297
-200.337	0.01192	-200.337	0.02141	-200.337	0.09003	-200.337	0.00882	-200.337	0.01298
-200.325	0.01194	-200.325	0.02153	-200.325	0.09009	-200.325	0.00881	-200.325	0.01298
-200.314	0.01196	-200.314	0.02165	-200.314	0.09015	-200.314	0.00881	-200.314	0.01299
-200.302	0.01198	-200.302	0.02176	-200.302	0.09021	-200.302	0.0088	-200.302	0.013
-200.291	0.01201	-200.291	0.02189	-200.291	0.09026	-200.291	0.0088	-200.291	0.013
-200.279	0.01203	-200.279	0.02201	-200.279	0.09032	-200.279	0.00879	-200.279	0.01301
-200.268	0.01205	-200.268	0.02213	-200.268	0.09037	-200.268	0.00879	-200.268	0.01301
-200.256	0.01208	-200.256	0.02225	-200.256	0.09042	-200.256	0.00878	-200.256	0.01301
-200.245	0.0121	-200.245	0.02238	-200.245	0.09047	-200.245	0.00878	-200.245	0.01302
-200.233	0.01213	-200.233	0.02251	-200.233	0.09053	-200.233	0.00877	-200.233	0.01302
-200.222	0.01216	-200.222	0.02264	-200.222	0.09058	-200.222	0.00877	-200.222	0.01302
-200.21	0.01218	-200.21	0.02277	-200.21	0.09063	-200.21	0.00876	-200.21	0.01302
-200.199	0.01221	-200.199	0.0229	-200.199	0.09067	-200.199	0.00876	-200.199	0.01302
-200.187	0.01224	-200.187	0.02303	-200.187	0.09072	-200.187	0.00876	-200.187	0.01302
-200.176	0.01227	-200.176	0.02316	-200.176	0.09077	-200.176	0.00875	-200.176	0.01302
-200.164	0.0123	-200.164	0.0233	-200.164	0.09082	-200.164	0.00875	-200.164	0.01302
-200.153	0.01233	-200.153	0.02343	-200.153	0.09087	-200.153	0.00875	-200.153	0.01302
-200.141	0.01236	-200.141	0.02357	-200.141	0.09091	-200.141	0.00874	-200.141	0.01302
-200.13	0.01239	-200.13	0.02371	-200.13	0.09096	-200.13	0.00874	-200.13	0.01302
-200.118	0.01242	-200.118	0.02385	-200.118	0.09101	-200.118	0.00874	-200.118	0.01302
-200.107	0.01245	-200.107	0.02399	-200.107	0.09105	-200.107	0.00873	-200.107	0.01301
-200.095	0.01248	-200.095	0.02413	-200.095	0.0911	-200.095	0.00873	-200.095	0.01301
-200.083	0.01251	-200.083	0.02427	-200.083	0.09115	-200.083	0.00873	-200.083	0.01301
-200.072	0.01255	-200.072	0.02442	-200.072	0.09119	-200.072	0.00873	-200.072	0.013
-200.06	0.01258	-200.06	0.02456	-200.06	0.09124	-200.06	0.00872	-200.06	0.013
-200.049	0.01261	-200.049	0.0247	-200.049	0.09129	-200.049	0.00872	-200.049	0.01299
-200.037	0.01264	-200.037	0.02485	-200.037	0.09133	-200.037	0.00872	-200.037	0.01299
-200.026	0.01268	-200.026	0.025	-200.026	0.09138	-200.026	0.00872	-200.026	0.01298
-200.014	0.01271	-200.014	0.02514	-200.014	0.09143	-200.014	0.00871	-200.014	0.01297
-200.003	0.01275	-200.003	0.02529	-200.003	0.09148	-200.003	0.00871	-200.003	0.01297
-199.991	0.01278	-199.991	0.02544	-199.991	0.09152	-199.991	0.00871	-199.991	0.01296
-199.98	0.01281	-199.98	0.02559	-199.98	0.09157	-199.98	0.0087	-199.98	0.01295
-199.968	0.01285	-199.968	0.02574	-199.968	0.09162	-199.968	0.0087	-199.968	0.01294
-199.957	0.01288	-199.957	0.02589	-199.957	0.09167	-199.957	0.0087	-199.957	0.01293
-199.945	0.01292	-199.945	0.02604	-199.945	0.09172	-199.945	0.0087	-199.945	0.01293
-199.934	0.01295	-199.934	0.02619	-199.934	0.09177	-199.934	0.00869	-199.934	0.01292
-199.922	0.01299	-199.922	0.02634	-199.922	0.09182	-199.922	0.00869	-199.922	0.01291
-199.911	0.01302	-199.911	0.02649	-199.911	0.09188	-199.911	0.00869	-199.911	0.01289
-199.899	0.01306	-199.899	0.02664	-199.899	0.09193	-199.899	0.00868	-199.899	0.01288
-199.888	0.01309	-199.888	0.02679	-199.888	0.09198	-199.888	0.00868	-199.888	0.01287
-199.876	0.01313	-199.876	0.02694	-199.876	0.09203	-199.876	0.00868	-199.876	0.01286
-199.865	0.01316	-199.865	0.02709	-199.865	0.09209	-199.865	0.00867	-199.865	0.01285
-199.853	0.0132	-199.853	0.02724	-199.853	0.09214	-199.853	0.00867	-199.853	0.01284
-199.842	0.01323	-199.842	0.02739	-199.842	0.0922	-199.842	0.00866	-199.842	0.01282
-199.83	0.01326	-199.83	0.02754	-199.83	0.09225	-199.83	0.00866	-199.83	0.01281
-199.819	0.0133	-199.819	0.02769	-199.819	0.09231	-199.819	0.00866	-199.819	0.0128
-199.807	0.01333	-199.807	0.02784	-199.807	0.09236	-199.807	0.00865	-199.807	0.01278
-199.796	0.01337	-199.796	0.02798	-199.796	0.09242	-199.796	0.00865	-199.796	0.01277
-199.784	0.0134	-199.784	0.02813	-199.784	0.09247	-199.784	0.00864	-199.784	0.01275
-199.772	0.01343	-199.772	0.02827	-199.772	0.09253	-199.772	0.00863	-199.772	0.01274
-199.761	0.01347	-199.761	0.02842	-199.761	0.09258	-199.761	0.00863	-199.761	0.01272
-199.749	0.0135	-199.749	0.02856	-199.749	0.09264	-199.749	0.00862	-199.749	0.01271
-199.738	0.01353	-199.738	0.0287	-199.738	0.09269	-199.738	0.00861	-199.738	0.01269
-199.726	0.01356	-199.726	0.02884	-199.726	0.09275	-199.726	0.00861	-199.726	0.01268
-199.715	0.01359	-199.715	0.02898	-199.715	0.09281	-199.715	0.0086	-199.715	0.01266
-199.703	0.01363	-199.703	0.02912	-199.703	0.09286	-199.703	0.00859	-199.703	0.01264
-199.692	0.01366	-199.692	0.02926	-199.692	0.09291	-199.692	0.00858	-199.692	0.01263
-199.68	0.01369	-199.68	0.0294	-199.68	0.09297	-199.68	0.00858	-199.68	0.01261
-199.669	0.01372	-199.669	0.02953	-199.669	0.09302	-199.669	0.00857	-199.669	0.01259
-199.657	0.01375	-199.657	0.02967	-199.657	0.09307	-199.657	0.00856	-199.657	0.01257
-199.646	0.01378	-199.646	0.0298	-199.646	0.09312	-199.646	0.00855	-199.646	0.01256
-199.634	0.0138	-199.634	0.02993	-199.634	0.09317	-199.634	0.00854	-199.634	0.01254
-199.623	0.01383	-199.623	0.03006	-199.623	0.09322	-199.623	0.00853	-199.623	0.01252
-199.611	0.01386	-199.611	0.03019	-199.611	0.09327	-199.611	0.00852	-199.611	0.0125
-199.6	0.01389	-199.6	0.03031	-199.6	0.09331	-199.6	0.00851	-199.6	0.01248
-199.588	0.01391	-199.588	0.03044	-199.588	0.09336	-199.588	0.0085	-199.588	0.01246
-199.577	0.01394	-199.577	0.03056	-199.577	0.0934	-199.577	0.00848	-199.577	0.01245
-199.565	0.01397	-199.565	0.03068	-199.565	0.09344	-199.565	0.00847	-199.565	0.01243
-199.554	0.01399	-199.554	0.0308	-199.554	0.09348	-199.554	0.00846	-199.554	0.01241
-199.542	0.01402	-199.542	0.03092	-199.542	0.09352	-199.542	0.00845	-199.542	0.01239
-199.531	0.01404	-199.531	0.03104	-199.531	0.09355	-199.531	0.00843	-199.531	0.01237
-199.519	0.01406	-199.519	0.03116	-199.519	0.09359	-199.519	0.00842	-199.519	0.01235
-199.508	0.01409	-199.508	0.03127	-199.508	0.09362	-199.508	0.00841	-199.508	0.01233
-199.496	0.01411	-199.496	0.03138	-199.496	0.09364	-199.496	0.00839	-199.496	0.01231
-199.485	0.01413	-199.485	0.0315	-199.485	0.09367	-199.485	0.00838	-199.485	0.01229
-199.473	0.01415	-199.473	0.03161	-199.473	0.09369	-199.473	0.00836	-199.473	0.01228
-199.462	0.01418	-199.462	0.03171	-199.462	0.09371	-199.462	0.00835	-199.462	0.01226
-199.45	0.0142	-199.45	0.03182	-199.45	0.09373	-199.45	0.00833	-199.45	0.01224
-199.438	0.01422	-199.438	0.03193	-199.438	0.09374	-199.438	0.00832	-199.438	0.01222
-199.427	0.01424	-199.427	0.03203	-199.427	0.09375	-199.427	0.0083	-199.427	0.0122
-199.415	0.01426	-199.415	0.03214	-199.415	0.09375	-199.415	0.00828	-199.415	0.01218
-199.404	0.01428	-199.404	0.03224	-199.404	0.09375	-199.404	0.00827	-199.404	0.01217
-199.392	0.01429	-199.392	0.03234	-199.392	0.09375	-199.392	0.00825	-199.392	0.01215
-199.381	0.01431	-199.381	0.03244	-199.381	0.09375	-199.381	0.00823	-199.381	0.01213
-199.369	0.01433	-199.369	0.03254	-199.369	0.09374	-199.369	0.00821	-199.369	0.01211
-199.358	0.01435	-199.358	0.03264	-199.358	0.09372	-199.358	0.0082	-199.358	0.01209
-199.346	0.01436	-199.346	0.03274	-199.346	0.0937	-199.346	0.00818	-199.346	0.01208
-199.335	0.01438	-199.335	0.03284	-199.335	0.09368	-199.335	0.00816	-199.335	0.01206
-199.323	0.0144	-199.323	0.03293	-199.323	0.09365	-199.323	0.00814	-199.323	0.01204
-199.312	0.01441	-199.312	0.03303	-199.312	0.09362	-199.312	0.00812	-199.312	0.01203
-199.3	0.01443	-199.3	0.03312	-199.3	0.09359	-199.3	0.0081	-199.3	0.01201
-199.289	0.01444	-199.289	0.03322	-199.289	0.09354	-199.289	0.00809	-199.289	0.012
-199.277	0.01446	-199.277	0.03331	-199.277	0.0935	-199.277	0.00807	-199.277	0.01198
-199.266	0.01447	-199.266	0.0334	-199.266	0.09345	-199.266	0.00805	-199.266	0.01197
-199.254	0.01449	-199.254	0.0335	-199.254	0.09339	-199.254	0.00803	-199.254	0.01195
-199.243	0.0145	-199.243	0.03359	-199.243	0.09333	-199.243	0.00801	-199.243	0.01194
-199.231	0.01452	-199.231	0.03368	-199.231	0.09326	-199.231	0.00799	-199.231	0.01192
-199.22	0.01453	-199.22	0.03377	-199.22	0.09319	-199.22	0.00797	-199.22	0.01191
-199.208	0.01454	-199.208	0.03387	-199.208	0.09311	-199.208	0.00795	-199.208	0.01189
-199.197	0.01456	-199.197	0.03396	-199.197	0.09303	-199.197	0.00793	-199.197	0.01188
-199.185	0.01457	-199.185	0.03405	-199.185	0.09294	-199.185	0.00791	-199.185	0.01187
-199.174	0.01458	-199.174	0.03414	-199.174	0.09284	-199.174	0.00789	-199.174	0.01186
-199.162	0.0146	-199.162	0.03423	-199.162	0.09274	-199.162	0.00787	-199.162	0.01184
-199.151	0.01461	-199.151	0.03432	-199.151	0.09264	-199.151	0.00785	-199.151	0.01183
-199.139	0.01462	-199.139	0.03441	-199.139	0.09253	-199.139	0.00783	-199.139	0.01182
-199.128	0.01464	-199.128	0.0345	-199.128	0.09241	-199.128	0.00781	-199.128	0.01181
-199.116	0.01465	-199.116	0.0346	-199.116	0.09229	-199.116	0.00779	-199.116	0.0118
-199.104	0.01466	-199.104	0.03469	-199.104	0.09216	-199.104	0.00777	-199.104	0.01179
-199.093	0.01467	-199.093	0.03478	-199.093	0.09202	-199.093	0.00775	-199.093	0.01178
-199.081	0.01468	-199.081	0.03487	-199.081	0.09188	-199.081	0.00773	-199.081	0.01177
-199.07	0.0147	-199.07	0.03497	-199.07	0.09174	-199.07	0.00772	-199.07	0.01176
-199.058	0.01471	-199.058	0.03506	-199.058	0.09158	-199.058	0.0077	-199.058	0.01175
-199.047	0.01472	-199.047	0.03515	-199.047	0.09142	-199.047	0.00768	-199.047	0.01174
-199.035	0.01473	-199.035	0.03525	-199.035	0.09126	-199.035	0.00766	-199.035	0.01173
-199.024	0.01474	-199.024	0.03534	-199.024	0.09109	-199.024	0.00764	-199.024	0.01173
-199.012	0.01476	-199.012	0.03544	-199.012	0.09091	-199.012	0.00763	-199.012	0.01172
-199.001	0.01477	-199.001	0.03553	-199.001	0.09073	-199.001	0.00761	-199.001	0.01171
-198.989	0.01478	-198.989	0.03563	-198.989	0.09055	-198.989	0.00759	-198.989	0.01171
-198.978	0.01479	-198.978	0.03573	-198.978	0.09035	-198.978	0.00757	-198.978	0.0117
-198.966	0.0148	-198.966	0.03583	-198.966	0.09015	-198.966	0.00756	-198.966	0.01169
-198.955	0.01481	-198.955	0.03592	-198.955	0.08995	-198.955	0.00754	-198.955	0.01169
-198.943	0.01482	-198.943	0.03602	-198.943	0.08974	-198.943	0.00753	-198.943	0.01168
-198.932	0.01484	-198.932	0.03612	-198.932	0.08952	-198.932	0.00751	-198.932	0.01168
-198.92	0.01485	-198.92	0.03622	-198.92	0.0893	-198.92	0.0075	-198.92	0.01167
-198.909	0.01486	-198.909	0.03633	-198.909	0.08908	-198.909	0.00748	-198.909	0.01167
-198.897	0.01487	-198.897	0.03643	-198.897	0.08884	-198.897	0.00747	-198.897	0.01167
-198.886	0.01488	-198.886	0.03653	-198.886	0.08861	-198.886	0.00745	-198.886	0.01166
-198.874	0.01489	-198.874	0.03664	-198.874	0.08836	-198.874	0.00744	-198.874	0.01166
-198.863	0.0149	-198.863	0.03674	-198.863	0.08812	-198.863	0.00743	-198.863	0.01166
-198.851	0.01491	-198.851	0.03685	-198.851	0.08786	-198.851	0.00741	-198.851	0.01166
-198.84	0.01492	-198.84	0.03696	-198.84	0.0876	-198.84	0.0074	-198.84	0.01165
-198.828	0.01493	-198.828	0.03707	-198.828	0.08734	-198.828	0.00739	-198.828	0.01165
-198.817	0.01494	-198.817	0.03718	-198.817	0.08707	-198.817	0.00738	-198.817	0.01165
-198.805	0.01495	-198.805	0.03729	-198.805	0.0868	-198.805	0.00737	-198.805	0.01165
-198.793	0.01496	-198.793	0.0374	-198.793	0.08652	-198.793	0.00736	-198.793	0.01165
-198.782	0.01496	-198.782	0.03751	-198.782	0.08624	-198.782	0.00735	-198.782	0.01165
-198.77	0.01497	-198.77	0.03762	-198.77	0.08596	-198.77	0.00734	-198.77	0.01165
-198.759	0.01498	-198.759	0.03774	-198.759	0.08567	-198.759	0.00733	-198.759	0.01165
-198.747	0.01499	-198.747	0.03786	-198.747	0.08537	-198.747	0.00732	-198.747	0.01165
-198.736	0.015	-198.736	0.03797	-198.736	0.08507	-198.736	0.00732	-198.736	0.01165
-198.724	0.015	-198.724	0.03809	-198.724	0.08477	-198.724	0.00731	-198.724	0.01165
-198.713	0.01501	-198.713	0.03821	-198.713	0.08446	-198.713	0.0073	-198.713	0.01165
-198.701	0.01502	-198.701	0.03833	-198.701	0.08415	-198.701	0.0073	-198.701	0.01165
-198.69	0.01502	-198.69	0.03845	-198.69	0.08384	-198.69	0.00729	-198.69	0.01165
-198.678	0.01503	-198.678	0.03857	-198.678	0.08352	-198.678	0.00729	-198.678	0.01165
-198.667	0.01503	-198.667	0.0387	-198.667	0.0832	-198.667	0.00728	-198.667	0.01166
-198.655	0.01504	-198.655	0.03882	-198.655	0.08288	-198.655	0.00728	-198.655	0.01166
-198.644	0.01504	-198.644	0.03895	-198.644	0.08255	-198.644	0.00727	-198.644	0.01166
-198.632	0.01504	-198.632	0.03907	-198.632	0.08223	-198.632	0.00727	-198.632	0.01166
-198.621	0.01505	-198.621	0.0392	-198.621	0.08189	-198.621	0.00727	-198.621	0.01167
-198.609	0.01505	-198.609	0.03933	-198.609	0.08156	-198.609	0.00727	-198.609	0.01167
-198.598	0.01505	-198.598	0.03946	-198.598	0.08122	-198.598	0.00727	-198.598	0.01167
-198.586	0.01505	-198.586	0.03959	-198.586	0.08088	-198.586	0.00727	-198.586	0.01168
-198.575	0.01506	-198.575	0.03972	-198.575	0.08054	-198.575	0.00727	-198.575	0.01168
-198.563	0.01506	-198.563	0.03985	-198.563	0.0802	-198.563	0.00727	-198.563	0.01168
-198.552	0.01506	-198.552	0.03998	-198.552	0.07986	-198.552	0.00727	-198.552	0.01169
-198.54	0.01506	-198.54	0.04012	-198.54	0.07951	-198.54	0.00727	-198.54	0.01169
-198.529	0.01506	-198.529	0.04025	-198.529	0.07916	-198.529	0.00727	-198.529	0.0117
-198.517	0.01505	-198.517	0.04039	-198.517	0.07881	-198.517	0.00727	-198.517	0.0117
-198.506	0.01505	-198.506	0.04052	-198.506	0.07846	-198.506	0.00728	-198.506	0.01171
-198.494	0.01505	-198.494	0.04066	-198.494	0.07811	-198.494	0.00728	-198.494	0.01171
-198.483	0.01505	-198.483	0.0408	-198.483	0.07776	-198.483	0.00729	-198.483	0.01172
-198.471	0.01504	-198.471	0.04094	-198.471	0.07741	-198.471	0.00729	-198.471	0.01172
-198.459	0.01504	-198.459	0.04107	-198.459	0.07705	-198.459	0.0073	-198.459	0.01173
-198.448	0.01503	-198.448	0.04121	-198.448	0.0767	-198.448	0.0073	-198.448	0.01173
-198.436	0.01503	-198.436	0.04135	-198.436	0.07634	-198.436	0.00731	-198.436	0.01174
-198.425	0.01502	-198.425	0.04149	-198.425	0.07599	-198.425	0.00732	-198.425	0.01175
-198.413	0.01501	-198.413	0.04163	-198.413	0.07563	-198.413	0.00732	-198.413	0.01175
-198.402	0.015	-198.402	0.04177	-198.402	0.07528	-198.402	0.00733	-198.402	0.01176
-198.39	0.01499	-198.39	0.04191	-198.39	0.07493	-198.39	0.00734	-198.39	0.01177
-198.379	0.01499	-198.379	0.04205	-198.379	0.07457	-198.379	0.00735	-198.379	0.01177
-198.367	0.01498	-198.367	0.04219	-198.367	0.07422	-198.367	0.00736	-198.367	0.01178
-198.356	0.01496	-198.356	0.04234	-198.356	0.07386	-198.356	0.00737	-198.356	0.01179
-198.344	0.01495	-198.344	0.04248	-198.344	0.07351	-198.344	0.00738	-198.344	0.01179
-198.333	0.01494	-198.333	0.04262	-198.333	0.07316	-198.333	0.00739	-198.333	0.0118
-198.321	0.01493	-198.321	0.04276	-198.321	0.07281	-198.321	0.0074	-198.321	0.01181
-198.31	0.01492	-198.31	0.0429	-198.31	0.07246	-198.31	0.00741	-198.31	0.01182
-198.298	0.0149	-198.298	0.04304	-198.298	0.07211	-198.298	0.00743	-198.298	0.01182
-198.287	0.01489	-198.287	0.04318	-198.287	0.07176	-198.287	0.00744	-198.287	0.01183
-198.275	0.01487	-198.275	0.04331	-198.275	0.07142	-198.275	0.00745	-198.275	0.01184
-198.264	0.01485	-198.264	0.04345	-198.264	0.07107	-198.264	0.00747	-198.264	0.01185
-198.252	0.01484	-198.252	0.04359	-198.252	0.07073	-198.252	0.00748	-198.252	0.01186
-198.241	0.01482	-198.241	0.04373	-198.241	0.07038	-198.241	0.0075	-198.241	0.01186
-198.229	0.0148	-198.229	0.04386	-198.229	0.07004	-198.229	0.00751	-198.229	0.01187
-198.218	0.01478	-198.218	0.044	-198.218	0.0697	-198.218	0.00753	-198.218	0.01188
-198.206	0.01476	-198.206	0.04413	-198.206	0.06936	-198.206	0.00755	-198.206	0.01189
-198.195	0.01474	-198.195	0.04427	-198.195	0.06903	-198.195	0.00756	-198.195	0.0119
-198.183	0.01472	-198.183	0.0444	-198.183	0.06869	-198.183	0.00758	-198.183	0.0119
-198.172	0.0147	-198.172	0.04453	-198.172	0.06836	-198.172	0.0076	-198.172	0.01191
-198.16	0.01468	-198.16	0.04466	-198.16	0.06803	-198.16	0.00762	-198.16	0.01192
-198.148	0.01466	-198.148	0.04479	-198.148	0.0677	-198.148	0.00764	-198.148	0.01193
-198.137	0.01464	-198.137	0.04492	-198.137	0.06737	-198.137	0.00766	-198.137	0.01194
-198.125	0.01461	-198.125	0.04505	-198.125	0.06704	-198.125	0.00768	-198.125	0.01194
-198.114	0.01459	-198.114	0.04517	-198.114	0.06672	-198.114	0.0077	-198.114	0.01195
-198.102	0.01456	-198.102	0.04529	-198.102	0.06639	-198.102	0.00772	-198.102	0.01196
-198.091	0.01454	-198.091	0.04542	-198.091	0.06607	-198.091	0.00774	-198.091	0.01197
-198.079	0.01451	-198.079	0.04554	-198.079	0.06575	-198.079	0.00776	-198.079	0.01198
-198.068	0.01449	-198.068	0.04565	-198.068	0.06544	-198.068	0.00778	-198.068	0.01198
-198.056	0.01446	-198.056	0.04577	-198.056	0.06512	-198.056	0.00781	-198.056	0.01199
-198.045	0.01443	-198.045	0.04589	-198.045	0.06481	-198.045	0.00783	-198.045	0.012
-198.033	0.01441	-198.033	0.046	-198.033	0.0645	-198.033	0.00785	-198.033	0.01201
-198.022	0.01438	-198.022	0.04611	-198.022	0.06419	-198.022	0.00788	-198.022	0.01201
-198.01	0.01435	-198.01	0.04622	-198.01	0.06388	-198.01	0.0079	-198.01	0.01202
-197.999	0.01432	-197.999	0.04632	-197.999	0.06357	-197.999	0.00793	-197.999	0.01203
-197.987	0.0143	-197.987	0.04643	-197.987	0.06327	-197.987	0.00795	-197.987	0.01204
-197.976	0.01427	-197.976	0.04653	-197.976	0.06296	-197.976	0.00798	-197.976	0.01204
-197.964	0.01424	-197.964	0.04663	-197.964	0.06266	-197.964	0.008	-197.964	0.01205
-197.953	0.01421	-197.953	0.04673	-197.953	0.06236	-197.953	0.00803	-197.953	0.01205
-197.941	0.01418	-197.941	0.04682	-197.941	0.06207	-197.941	0.00806	-197.941	0.01206
-197.93	0.01415	-197.93	0.04692	-197.93	0.06177	-197.93	0.00808	-197.93	0.01207
-197.918	0.01412	-197.918	0.04701	-197.918	0.06148	-197.918	0.00811	-197.918	0.01207
-197.907	0.01409	-197.907	0.04709	-197.907	0.06119	-197.907	0.00814	-197.907	0.01208
-197.895	0.01406	-197.895	0.04718	-197.895	0.0609	-197.895	0.00817	-197.895	0.01208
-197.884	0.01403	-197.884	0.04726	-197.884	0.06061	-197.884	0.00819	-197.884	0.01209
-197.872	0.014	-197.872	0.04734	-197.872	0.06032	-197.872	0.00822	-197.872	0.01209
-197.861	0.01397	-197.861	0.04742	-197.861	0.06004	-197.861	0.00825	-197.861	0.0121
-197.849	0.01394	-197.849	0.04749	-197.849	0.05975	-197.849	0.00828	-197.849	0.0121
-197.838	0.01391	-197.838	0.04756	-197.838	0.05947	-197.838	0.00831	-197.838	0.0121
-197.826	0.01388	-197.826	0.04763	-197.826	0.05919	-197.826	0.00834	-197.826	0.01211
-197.814	0.01385	-197.814	0.04769	-197.814	0.05892	-197.814	0.00837	-197.814	0.01211
-197.803	0.01382	-197.803	0.04776	-197.803	0.05864	-197.803	0.0084	-197.803	0.01211
-197.791	0.01379	-197.791	0.04782	-197.791	0.05837	-197.791	0.00843	-197.791	0.01212
-197.78	0.01376	-197.78	0.04787	-197.78	0.05809	-197.78	0.00846	-197.78	0.01212
-197.768	0.01373	-197.768	0.04792	-197.768	0.05782	-197.768	0.0085	-197.768	0.01212
-197.757	0.0137	-197.757	0.04797	-197.757	0.05755	-197.757	0.00853	-197.757	0.01212
-197.745	0.01367	-197.745	0.04802	-197.745	0.05729	-197.745	0.00856	-197.745	0.01212
-197.734	0.01365	-197.734	0.04806	-197.734	0.05702	-197.734	0.00859	-197.734	0.01212
-197.722	0.01362	-197.722	0.0481	-197.722	0.05676	-197.722	0.00862	-197.722	0.01212
-197.711	0.01359	-197.711	0.04814	-197.711	0.0565	-197.711	0.00865	-197.711	0.01212
-197.699	0.01356	-197.699	0.04817	-197.699	0.05624	-197.699	0.00869	-197.699	0.01212
-197.688	0.01353	-197.688	0.0482	-197.688	0.05598	-197.688	0.00872	-197.688	0.01212
-197.676	0.01351	-197.676	0.04823	-197.676	0.05572	-197.676	0.00875	-197.676	0.01212
-197.665	0.01348	-197.665	0.04825	-197.665	0.05547	-197.665	0.00879	-197.665	0.01212
-197.653	0.01345	-197.653	0.04827	-197.653	0.05522	-197.653	0.00882	-197.653	0.01212
-197.642	0.01343	-197.642	0.04829	-197.642	0.05497	-197.642	0.00885	-197.642	0.01212
-197.63	0.0134	-197.63	0.04831	-197.63	0.05472	-197.63	0.00889	-197.63	0.01212
-197.619	0.01338	-197.619	0.04832	-197.619	0.05447	-197.619	0.00892	-197.619	0.01211
-197.607	0.01335	-197.607	0.04832	-197.607	0.05423	-197.607	0.00895	-197.607	0.01211
-197.596	0.01333	-197.596	0.04833	-197.596	0.05398	-197.596	0.00899	-197.596	0.01211
-197.584	0.0133	-197.584	0.04833	-197.584	0.05374	-197.584	0.00902	-197.584	0.0121
-197.573	0.01328	-197.573	0.04833	-197.573	0.0535	-197.573	0.00905	-197.573	0.0121
-197.561	0.01326	-197.561	0.04832	-197.561	0.05327	-197.561	0.00909	-197.561	0.01209
-197.55	0.01323	-197.55	0.04832	-197.55	0.05303	-197.55	0.00912	-197.55	0.01209
-197.538	0.01321	-197.538	0.04831	-197.538	0.0528	-197.538	0.00915	-197.538	0.01208
-197.527	0.01319	-197.527	0.04829	-197.527	0.05257	-197.527	0.00919	-197.527	0.01208
-197.515	0.01317	-197.515	0.04828	-197.515	0.05235	-197.515	0.00922	-197.515	0.01207
-197.504	0.01315	-197.504	0.04826	-197.504	0.05212	-197.504	0.00926	-197.504	0.01207
-197.492	0.01312	-197.492	0.04823	-197.492	0.0519	-197.492	0.00929	-197.492	0.01206
-197.48	0.0131	-197.48	0.04821	-197.48	0.05168	-197.48	0.00932	-197.48	0.01205
-197.469	0.01308	-197.469	0.04818	-197.469	0.05146	-197.469	0.00936	-197.469	0.01204
-197.457	0.01307	-197.457	0.04815	-197.457	0.05125	-197.457	0.00939	-197.457	0.01204
-197.446	0.01305	-197.446	0.04812	-197.446	0.05104	-197.446	0.00943	-197.446	0.01203
-197.434	0.01303	-197.434	0.04809	-197.434	0.05083	-197.434	0.00946	-197.434	0.01202
-197.423	0.01301	-197.423	0.04805	-197.423	0.05062	-197.423	0.00949	-197.423	0.01201
-197.411	0.01299	-197.411	0.04801	-197.411	0.05041	-197.411	0.00953	-197.411	0.012
-197.4	0.01297	-197.4	0.04797	-197.4	0.05021	-197.4	0.00956	-197.4	0.012
-197.388	0.01296	-197.388	0.04793	-197.388	0.05002	-197.388	0.0096	-197.388	0.01199
-197.377	0.01294	-197.377	0.04789	-197.377	0.04982	-197.377	0.00963	-197.377	0.01198
-197.365	0.01292	-197.365	0.04784	-197.365	0.04963	-197.365	0.00966	-197.365	0.01197
-197.354	0.01291	-197.354	0.04779	-197.354	0.04944	-197.354	0.0097	-197.354	0.01196
-197.342	0.01289	-197.342	0.04774	-197.342	0.04925	-197.342	0.00973	-197.342	0.01195
-197.331	0.01287	-197.331	0.04769	-197.331	0.04907	-197.331	0.00976	-197.331	0.01194
-197.319	0.01286	-197.319	0.04764	-197.319	0.04889	-197.319	0.0098	-197.319	0.01193
-197.308	0.01284	-197.308	0.04759	-197.308	0.04871	-197.308	0.00983	-197.308	0.01192
-197.296	0.01283	-197.296	0.04754	-197.296	0.04854	-197.296	0.00987	-197.296	0.0119
-197.285	0.01281	-197.285	0.04748	-197.285	0.04837	-197.285	0.0099	-197.285	0.01189
-197.273	0.0128	-197.273	0.04743	-197.273	0.0482	-197.273	0.00993	-197.273	0.01188
-197.262	0.01278	-197.262	0.04737	-197.262	0.04804	-197.262	0.00997	-197.262	0.01187
-197.25	0.01277	-197.25	0.04731	-197.25	0.04788	-197.25	0.01	-197.25	0.01186
-197.239	0.01276	-197.239	0.04726	-197.239	0.04772	-197.239	0.01004	-197.239	0.01185
-197.227	0.01274	-197.227	0.0472	-197.227	0.04757	-197.227	0.01007	-197.227	0.01184
-197.216	0.01273	-197.216	0.04714	-197.216	0.04742	-197.216	0.0101	-197.216	0.01182
-197.204	0.01271	-197.204	0.04708	-197.204	0.04727	-197.204	0.01014	-197.204	0.01181
-197.193	0.0127	-197.193	0.04703	-197.193	0.04713	-197.193	0.01017	-197.193	0.0118
-197.181	0.01269	-197.181	0.04697	-197.181	0.04699	-197.181	0.0102	-197.181	0.01179
-197.169	0.01267	-197.169	0.04691	-197.169	0.04686	-197.169	0.01024	-197.169	0.01178
-197.158	0.01266	-197.158	0.04685	-197.158	0.04672	-197.158	0.01027	-197.158	0.01176
-197.146	0.01264	-197.146	0.0468	-197.146	0.0466	-197.146	0.01031	-197.146	0.01175
-197.135	0.01263	-197.135	0.04674	-197.135	0.04647	-197.135	0.01034	-197.135	0.01174
-197.123	0.01262	-197.123	0.04669	-197.123	0.04635	-197.123	0.01037	-197.123	0.01173
-197.112	0.0126	-197.112	0.04663	-197.112	0.04623	-197.112	0.01041	-197.112	0.01172
-197.1	0.01259	-197.1	0.04657	-197.1	0.04612	-197.1	0.01044	-197.1	0.0117
-197.089	0.01258	-197.089	0.04652	-197.089	0.04601	-197.089	0.01047	-197.089	0.01169
-197.077	0.01256	-197.077	0.04647	-197.077	0.0459	-197.077	0.01051	-197.077	0.01168
-197.066	0.01255	-197.066	0.04642	-197.066	0.0458	-197.066	0.01054	-197.066	0.01167
-197.054	0.01253	-197.054	0.04636	-197.054	0.0457	-197.054	0.01057	-197.054	0.01166
-197.043	0.01252	-197.043	0.04631	-197.043	0.04561	-197.043	0.01061	-197.043	0.01164
-197.031	0.01251	-197.031	0.04626	-197.031	0.04551	-197.031	0.01064	-197.031	0.01163
-197.02	0.01249	-197.02	0.04622	-197.02	0.04543	-197.02	0.01067	-197.02	0.01162
-197.008	0.01248	-197.008	0.04617	-197.008	0.04534	-197.008	0.01071	-197.008	0.01161
-196.997	0.01246	-196.997	0.04612	-196.997	0.04526	-196.997	0.01074	-196.997	0.0116
-196.985	0.01245	-196.985	0.04608	-196.985	0.04518	-196.985	0.01077	-196.985	0.01159
-196.974	0.01243	-196.974	0.04603	-196.974	0.0451	-196.974	0.01081	-196.974	0.01157
-196.962	0.01242	-196.962	0.04599	-196.962	0.04503	-196.962	0.01084	-196.962	0.01156
-196.951	0.01241	-196.951	0.04595	-196.951	0.04496	-196.951	0.01087	-196.951	0.01155
-196.939	0.01239	-196.939	0.04591	-196.939	0.0449	-196.939	0.01091	-196.939	0.01154
-196.928	0.01238	-196.928	0.04587	-196.928	0.04483	-196.928	0.01094	-196.928	0.01153
-196.916	0.01236	-196.916	0.04583	-196.916	0.04477	-196.916	0.01097	-196.916	0.01152
-196.905	0.01235	-196.905	0.0458	-196.905	0.04472	-196.905	0.011	-196.905	0.01151
-196.893	0.01233	-196.893	0.04576	-196.893	0.04466	-196.893	0.01104	-196.893	0.0115
-196.882	0.01232	-196.882	0.04573	-196.882	0.04461	-196.882	0.01107	-196.882	0.01149
-196.87	0.0123	-196.87	0.04569	-196.87	0.04456	-196.87	0.0111	-196.87	0.01148
-196.859	0.01229	-196.859	0.04566	-196.859	0.04451	-196.859	0.01113	-196.859	0.01147
-196.847	0.01227	-196.847	0.04563	-196.847	0.04447	-196.847	0.01117	-196.847	0.01146
-196.835	0.01226	-196.835	0.0456	-196.835	0.04443	-196.835	0.0112	-196.835	0.01146
-196.824	0.01225	-196.824	0.04557	-196.824	0.04439	-196.824	0.01123	-196.824	0.01145
-196.812	0.01223	-196.812	0.04555	-196.812	0.04435	-196.812	0.01126	-196.812	0.01144
-196.801	0.01222	-196.801	0.04552	-196.801	0.04431	-196.801	0.01129	-196.801	0.01143
-196.789	0.0122	-196.789	0.04549	-196.789	0.04428	-196.789	0.01132	-196.789	0.01143
-196.778	0.01219	-196.778	0.04547	-196.778	0.04425	-196.778	0.01135	-196.778	0.01142
-196.766	0.01218	-196.766	0.04544	-196.766	0.04422	-196.766	0.01138	-196.766	0.01141
-196.755	0.01216	-196.755	0.04542	-196.755	0.04419	-196.755	0.01142	-196.755	0.01141
-196.743	0.01215	-196.743	0.0454	-196.743	0.04416	-196.743	0.01145	-196.743	0.0114
-196.732	0.01214	-196.732	0.04537	-196.732	0.04414	-196.732	0.01148	-196.732	0.01139
-196.72	0.01213	-196.72	0.04535	-196.72	0.04411	-196.72	0.01151	-196.72	0.01139
-196.709	0.01211	-196.709	0.04533	-196.709	0.04409	-196.709	0.01154	-196.709	0.01138
-196.697	0.0121	-196.697	0.04531	-196.697	0.04407	-196.697	0.01156	-196.697	0.01138
-196.686	0.01209	-196.686	0.04529	-196.686	0.04405	-196.686	0.01159	-196.686	0.01138
-196.674	0.01208	-196.674	0.04527	-196.674	0.04403	-196.674	0.01162	-196.674	0.01137
-196.663	0.01207	-196.663	0.04524	-196.663	0.04401	-196.663	0.01165	-196.663	0.01137
-196.651	0.01206	-196.651	0.04522	-196.651	0.04399	-196.651	0.01168	-196.651	0.01137
-196.64	0.01205	-196.64	0.0452	-196.64	0.04398	-196.64	0.01171	-196.64	0.01136
-196.628	0.01204	-196.628	0.04518	-196.628	0.04396	-196.628	0.01174	-196.628	0.01136
-196.617	0.01203	-196.617	0.04516	-196.617	0.04395	-196.617	0.01176	-196.617	0.01136
-196.605	0.01202	-196.605	0.04514	-196.605	0.04393	-196.605	0.01179	-196.605	0.01136
-196.594	0.01202	-196.594	0.04512	-196.594	0.04392	-196.594	0.01182	-196.594	0.01136
-196.582	0.01201	-196.582	0.04509	-196.582	0.04391	-196.582	0.01185	-196.582	0.01136
-196.571	0.012	-196.571	0.04507	-196.571	0.0439	-196.571	0.01187	-196.571	0.01136
-196.559	0.012	-196.559	0.04505	-196.559	0.04389	-196.559	0.0119	-196.559	0.01136
-196.548	0.01199	-196.548	0.04502	-196.548	0.04388	-196.548	0.01193	-196.548	0.01136
-196.536	0.01199	-196.536	0.045	-196.536	0.04387	-196.536	0.01195	-196.536	0.01136
-196.524	0.01199	-196.524	0.04497	-196.524	0.04386	-196.524	0.01198	-196.524	0.01136
-196.513	0.01198	-196.513	0.04495	-196.513	0.04385	-196.513	0.01201	-196.513	0.01136
-196.501	0.01198	-196.501	0.04492	-196.501	0.04384	-196.501	0.01203	-196.501	0.01136
-196.49	0.01198	-196.49	0.04489	-196.49	0.04384	-196.49	0.01206	-196.49	0.01137
-196.478	0.01198	-196.478	0.04486	-196.478	0.04383	-196.478	0.01208	-196.478	0.01137
-196.467	0.01198	-196.467	0.04483	-196.467	0.04382	-196.467	0.01211	-196.467	0.01137
-196.455	0.01198	-196.455	0.0448	-196.455	0.04382	-196.455	0.01213	-196.455	0.01138
-196.444	0.01198	-196.444	0.04476	-196.444	0.04382	-196.444	0.01216	-196.444	0.01138
-196.432	0.01199	-196.432	0.04473	-196.432	0.04381	-196.432	0.01218	-196.432	0.01139
-196.421	0.01199	-196.421	0.04469	-196.421	0.04381	-196.421	0.01221	-196.421	0.01139
-196.409	0.01199	-196.409	0.04466	-196.409	0.04381	-196.409	0.01223	-196.409	0.0114
-196.398	0.012	-196.398	0.04462	-196.398	0.04381	-196.398	0.01226	-196.398	0.0114
-196.386	0.012	-196.386	0.04458	-196.386	0.04381	-196.386	0.01228	-196.386	0.01141
-196.375	0.01201	-196.375	0.04453	-196.375	0.04382	-196.375	0.01231	-196.375	0.01142
-196.363	0.01202	-196.363	0.04449	-196.363	0.04382	-196.363	0.01233	-196.363	0.01142
-196.352	0.01203	-196.352	0.04445	-196.352	0.04383	-196.352	0.01236	-196.352	0.01143
-196.34	0.01204	-196.34	0.0444	-196.34	0.04384	-196.34	0.01238	-196.34	0.01144
-196.329	0.01205	-196.329	0.04435	-196.329	0.04385	-196.329	0.0124	-196.329	0.01145
-196.317	0.01206	-196.317	0.0443	-196.317	0.04386	-196.317	0.01243	-196.317	0.01145
-196.306	0.01207	-196.306	0.04425	-196.306	0.04387	-196.306	0.01245	-196.306	0.01146
-196.294	0.01208	-196.294	0.0442	-196.294	0.04389	-196.294	0.01248	-196.294	0.01147
-196.283	0.01209	-196.283	0.04415	-196.283	0.0439	-196.283	0.0125	-196.283	0.01148
-196.271	0.01211	-196.271	0.04409	-196.271	0.04392	-196.271	0.01253	-196.271	0.01149
-196.26	0.01212	-196.26	0.04404	-196.26	0.04394	-196.26	0.01255	-196.26	0.0115
-196.248	0.01214	-196.248	0.04398	-196.248	0.04397	-196.248	0.01257	-196.248	0.01151
-196.237	0.01215	-196.237	0.04392	-196.237	0.044	-196.237	0.0126	-196.237	0.01152
-196.225	0.01217	-196.225	0.04385	-196.225	0.04402	-196.225	0.01262	-196.225	0.01153
-196.214	0.01218	-196.214	0.04379	-196.214	0.04406	-196.214	0.01265	-196.214	0.01154
-196.202	0.0122	-196.202	0.04373	-196.202	0.04409	-196.202	0.01267	-196.202	0.01155
-196.19	0.01222	-196.19	0.04366	-196.19	0.04413	-196.19	0.0127	-196.19	0.01156
-196.179	0.01224	-196.179	0.04359	-196.179	0.04417	-196.179	0.01272	-196.179	0.01158
-196.167	0.01226	-196.167	0.04352	-196.167	0.04422	-196.167	0.01275	-196.167	0.01159
-196.156	0.01228	-196.156	0.04345	-196.156	0.04426	-196.156	0.01277	-196.156	0.0116
-196.144	0.0123	-196.144	0.04338	-196.144	0.04431	-196.144	0.0128	-196.144	0.01161
-196.133	0.01232	-196.133	0.04331	-196.133	0.04437	-196.133	0.01282	-196.133	0.01163
-196.121	0.01234	-196.121	0.04324	-196.121	0.04443	-196.121	0.01285	-196.121	0.01164
-196.11	0.01236	-196.11	0.04316	-196.11	0.04449	-196.11	0.01287	-196.11	0.01165
-196.098	0.01238	-196.098	0.04308	-196.098	0.04456	-196.098	0.0129	-196.098	0.01166
-196.087	0.0124	-196.087	0.04301	-196.087	0.04462	-196.087	0.01292	-196.087	0.01168
-196.075	0.01243	-196.075	0.04293	-196.075	0.0447	-196.075	0.01295	-196.075	0.01169
-196.064	0.01245	-196.064	0.04285	-196.064	0.04478	-196.064	0.01298	-196.064	0.0117
-196.052	0.01247	-196.052	0.04277	-196.052	0.04486	-196.052	0.013	-196.052	0.01172
-196.041	0.01249	-196.041	0.04269	-196.041	0.04494	-196.041	0.01303	-196.041	0.01173
-196.029	0.01252	-196.029	0.0426	-196.029	0.04503	-196.029	0.01305	-196.029	0.01175
-196.018	0.01254	-196.018	0.04252	-196.018	0.04513	-196.018	0.01308	-196.018	0.01176
-196.006	0.01256	-196.006	0.04244	-196.006	0.04522	-196.006	0.01311	-196.006	0.01177
-195.995	0.01258	-195.995	0.04235	-195.995	0.04532	-195.995	0.01313	-195.995	0.01179
-195.983	0.01261	-195.983	0.04227	-195.983	0.04543	-195.983	0.01316	-195.983	0.0118
-195.972	0.01263	-195.972	0.04219	-195.972	0.04554	-195.972	0.01319	-195.972	0.01182
-195.96	0.01265	-195.96	0.0421	-195.96	0.04565	-195.96	0.01321	-195.96	0.01183
-195.949	0.01268	-195.949	0.04202	-195.949	0.04577	-195.949	0.01324	-195.949	0.01184
-195.937	0.0127	-195.937	0.04193	-195.937	0.04589	-195.937	0.01327	-195.937	0.01186
-195.926	0.01272	-195.926	0.04185	-195.926	0.04602	-195.926	0.01329	-195.926	0.01187
-195.914	0.01274	-195.914	0.04176	-195.914	0.04615	-195.914	0.01332	-195.914	0.01189
-195.903	0.01276	-195.903	0.04168	-195.903	0.04628	-195.903	0.01335	-195.903	0.0119
-195.891	0.01279	-195.891	0.04159	-195.891	0.04642	-195.891	0.01337	-195.891	0.01191
-195.88	0.01281	-195.88	0.04151	-195.88	0.04656	-195.88	0.0134	-195.88	0.01193
-195.868	0.01283	-195.868	0.04142	-195.868	0.04671	-195.868	0.01343	-195.868	0.01194
-195.856	0.01285	-195.856	0.04134	-195.856	0.04686	-195.856	0.01345	-195.856	0.01195
-195.845	0.01287	-195.845	0.04126	-195.845	0.04701	-195.845	0.01348	-195.845	0.01197
-195.833	0.01289	-195.833	0.04117	-195.833	0.04717	-195.833	0.01351	-195.833	0.01198
-195.822	0.01291	-195.822	0.04109	-195.822	0.04733	-195.822	0.01354	-195.822	0.01199
-195.81	0.01292	-195.81	0.04101	-195.81	0.04749	-195.81	0.01356	-195.81	0.01201
-195.799	0.01294	-195.799	0.04093	-195.799	0.04765	-195.799	0.01359	-195.799	0.01202
-195.787	0.01296	-195.787	0.04086	-195.787	0.04782	-195.787	0.01362	-195.787	0.01203
-195.776	0.01298	-195.776	0.04078	-195.776	0.048	-195.776	0.01365	-195.776	0.01205
-195.764	0.01299	-195.764	0.04071	-195.764	0.04817	-195.764	0.01367	-195.764	0.01206
-195.753	0.01301	-195.753	0.04063	-195.753	0.04835	-195.753	0.0137	-195.753	0.01207
-195.741	0.01302	-195.741	0.04056	-195.741	0.04853	-195.741	0.01373	-195.741	0.01208
-195.73	0.01304	-195.73	0.04049	-195.73	0.04871	-195.73	0.01375	-195.73	0.01209
-195.718	0.01305	-195.718	0.04042	-195.718	0.0489	-195.718	0.01378	-195.718	0.01211
-195.707	0.01306	-195.707	0.04035	-195.707	0.04908	-195.707	0.01381	-195.707	0.01212
-195.695	0.01307	-195.695	0.04029	-195.695	0.04927	-195.695	0.01383	-195.695	0.01213
-195.684	0.01309	-195.684	0.04023	-195.684	0.04947	-195.684	0.01386	-195.684	0.01214
-195.672	0.0131	-195.672	0.04017	-195.672	0.04966	-195.672	0.01389	-195.672	0.01215
-195.661	0.01311	-195.661	0.04011	-195.661	0.04986	-195.661	0.01391	-195.661	0.01216
-195.649	0.01311	-195.649	0.04005	-195.649	0.05005	-195.649	0.01394	-195.649	0.01217
-195.638	0.01312	-195.638	0.04	-195.638	0.05025	-195.638	0.01397	-195.638	0.01218
-195.626	0.01313	-195.626	0.03995	-195.626	0.05045	-195.626	0.01399	-195.626	0.01219
-195.615	0.01314	-195.615	0.0399	-195.615	0.05065	-195.615	0.01402	-195.615	0.0122
-195.603	0.01314	-195.603	0.03985	-195.603	0.05086	-195.603	0.01405	-195.603	0.0122
-195.592	0.01315	-195.592	0.03981	-195.592	0.05106	-195.592	0.01407	-195.592	0.01221
-195.58	0.01315	-195.58	0.03977	-195.58	0.05127	-195.58	0.0141	-195.58	0.01222
-195.569	0.01316	-195.569	0.03973	-195.569	0.05147	-195.569	0.01413	-195.569	0.01223
-195.557	0.01316	-195.557	0.03969	-195.557	0.05168	-195.557	0.01415	-195.557	0.01223
-195.545	0.01316	-195.545	0.03966	-195.545	0.05189	-195.545	0.01418	-195.545	0.01224
-195.534	0.01316	-195.534	0.03963	-195.534	0.05209	-195.534	0.0142	-195.534	0.01225
-195.522	0.01316	-195.522	0.03961	-195.522	0.0523	-195.522	0.01423	-195.522	0.01225
-195.511	0.01316	-195.511	0.03958	-195.511	0.05251	-195.511	0.01425	-195.511	0.01226
-195.499	0.01316	-195.499	0.03956	-195.499	0.05272	-195.499	0.01428	-195.499	0.01227
-195.488	0.01316	-195.488	0.03954	-195.488	0.05293	-195.488	0.0143	-195.488	0.01227
-195.476	0.01316	-195.476	0.03953	-195.476	0.05314	-195.476	0.01433	-195.476	0.01227
-195.465	0.01315	-195.465	0.03952	-195.465	0.05335	-195.465	0.01435	-195.465	0.01228
-195.453	0.01315	-195.453	0.03951	-195.453	0.05356	-195.453	0.01438	-195.453	0.01228
-195.442	0.01314	-195.442	0.0395	-195.442	0.05377	-195.442	0.0144	-195.442	0.01229
-195.43	0.01314	-195.43	0.0395	-195.43	0.05398	-195.43	0.01443	-195.43	0.01229
-195.419	0.01313	-195.419	0.0395	-195.419	0.05419	-195.419	0.01445	-195.419	0.01229
-195.407	0.01313	-195.407	0.0395	-195.407	0.0544	-195.407	0.01448	-195.407	0.01229
-195.396	0.01312	-195.396	0.03951	-195.396	0.05461	-195.396	0.0145	-195.396	0.0123
-195.384	0.01311	-195.384	0.03952	-195.384	0.05482	-195.384	0.01453	-195.384	0.0123
-195.373	0.0131	-195.373	0.03953	-195.373	0.05503	-195.373	0.01455	-195.373	0.0123
-195.361	0.01309	-195.361	0.03954	-195.361	0.05524	-195.361	0.01457	-195.361	0.0123
-195.35	0.01308	-195.35	0.03956	-195.35	0.05545	-195.35	0.0146	-195.35	0.0123
-195.338	0.01307	-195.338	0.03958	-195.338	0.05566	-195.338	0.01462	-195.338	0.0123
-195.327	0.01306	-195.327	0.0396	-195.327	0.05587	-195.327	0.01464	-195.327	0.0123
-195.315	0.01305	-195.315	0.03963	-195.315	0.05608	-195.315	0.01467	-195.315	0.0123
-195.304	0.01304	-195.304	0.03966	-195.304	0.05629	-195.304	0.01469	-195.304	0.0123
-195.292	0.01303	-195.292	0.03969	-195.292	0.05649	-195.292	0.01471	-195.292	0.0123
-195.281	0.01302	-195.281	0.03972	-195.281	0.0567	-195.281	0.01474	-195.281	0.0123
-195.269	0.013	-195.269	0.03975	-195.269	0.05691	-195.269	0.01476	-195.269	0.01229
-195.258	0.01299	-195.258	0.03979	-195.258	0.05712	-195.258	0.01478	-195.258	0.01229
-195.246	0.01297	-195.246	0.03983	-195.246	0.05732	-195.246	0.0148	-195.246	0.01229
-195.235	0.01296	-195.235	0.03987	-195.235	0.05753	-195.235	0.01483	-195.235	0.01229
-195.223	0.01295	-195.223	0.03992	-195.223	0.05774	-195.223	0.01485	-195.223	0.01228
-195.211	0.01293	-195.211	0.03996	-195.211	0.05794	-195.211	0.01487	-195.211	0.01228
-195.2	0.01291	-195.2	0.04001	-195.2	0.05815	-195.2	0.01489	-195.2	0.01228
-195.188	0.0129	-195.188	0.04006	-195.188	0.05836	-195.188	0.01491	-195.188	0.01227
-195.177	0.01288	-195.177	0.04011	-195.177	0.05856	-195.177	0.01493	-195.177	0.01227
-195.165	0.01287	-195.165	0.04016	-195.165	0.05877	-195.165	0.01495	-195.165	0.01226
-195.154	0.01285	-195.154	0.04022	-195.154	0.05897	-195.154	0.01497	-195.154	0.01226
-195.142	0.01283	-195.142	0.04027	-195.142	0.05918	-195.142	0.015	-195.142	0.01225
-195.131	0.01281	-195.131	0.04033	-195.131	0.05938	-195.131	0.01502	-195.131	0.01225
-195.119	0.0128	-195.119	0.04039	-195.119	0.05959	-195.119	0.01504	-195.119	0.01224
-195.108	0.01278	-195.108	0.04045	-195.108	0.05979	-195.108	0.01506	-195.108	0.01224
-195.096	0.01276	-195.096	0.04051	-195.096	0.06	-195.096	0.01507	-195.096	0.01223
-195.085	0.01274	-195.085	0.04057	-195.085	0.0602	-195.085	0.01509	-195.085	0.01223
-195.073	0.01272	-195.073	0.04064	-195.073	0.06041	-195.073	0.01511	-195.073	0.01222
-195.062	0.0127	-195.062	0.0407	-195.062	0.06061	-195.062	0.01513	-195.062	0.01221
-195.05	0.01269	-195.05	0.04076	-195.05	0.06081	-195.05	0.01515	-195.05	0.01221
-195.039	0.01267	-195.039	0.04083	-195.039	0.06102	-195.039	0.01517	-195.039	0.0122
-195.027	0.01265	-195.027	0.0409	-195.027	0.06122	-195.027	0.01519	-195.027	0.01219
-195.016	0.01263	-195.016	0.04096	-195.016	0.06142	-195.016	0.0152	-195.016	0.01218
-195.004	0.01261	-195.004	0.04103	-195.004	0.06162	-195.004	0.01522	-195.004	0.01218
-194.993	0.01259	-194.993	0.0411	-194.993	0.06183	-194.993	0.01524	-194.993	0.01217
-194.981	0.01257	-194.981	0.04117	-194.981	0.06203	-194.981	0.01525	-194.981	0.01216
-194.97	0.01255	-194.97	0.04124	-194.97	0.06223	-194.97	0.01527	-194.97	0.01215
-194.958	0.01253	-194.958	0.04131	-194.958	0.06243	-194.958	0.01529	-194.958	0.01215
-194.947	0.01251	-194.947	0.04137	-194.947	0.06263	-194.947	0.0153	-194.947	0.01214
-194.935	0.01249	-194.935	0.04144	-194.935	0.06283	-194.935	0.01532	-194.935	0.01213
-194.924	0.01247	-194.924	0.04151	-194.924	0.06303	-194.924	0.01533	-194.924	0.01212
-194.912	0.01245	-194.912	0.04158	-194.912	0.06323	-194.912	0.01535	-194.912	0.01212
-194.9	0.01243	-194.9	0.04165	-194.9	0.06343	-194.9	0.01536	-194.9	0.01211
-194.889	0.01241	-194.889	0.04172	-194.889	0.06363	-194.889	0.01537	-194.889	0.0121
-194.877	0.0124	-194.877	0.04179	-194.877	0.06382	-194.877	0.01539	-194.877	0.01209
-194.866	0.01238	-194.866	0.04186	-194.866	0.06402	-194.866	0.0154	-194.866	0.01208
-194.854	0.01236	-194.854	0.04193	-194.854	0.06421	-194.854	0.01541	-194.854	0.01208
-194.843	0.01234	-194.843	0.042	-194.843	0.06441	-194.843	0.01542	-194.843	0.01207
-194.831	0.01232	-194.831	0.04207	-194.831	0.0646	-194.831	0.01543	-194.831	0.01206
-194.82	0.0123	-194.82	0.04214	-194.82	0.06479	-194.82	0.01545	-194.82	0.01205
-194.808	0.01228	-194.808	0.04221	-194.808	0.06498	-194.808	0.01546	-194.808	0.01204
-194.797	0.01227	-194.797	0.04228	-194.797	0.06517	-194.797	0.01547	-194.797	0.01204
-194.785	0.01225	-194.785	0.04235	-194.785	0.06536	-194.785	0.01548	-194.785	0.01203
-194.774	0.01223	-194.774	0.04242	-194.774	0.06554	-194.774	0.01549	-194.774	0.01202
-194.762	0.01222	-194.762	0.04249	-194.762	0.06572	-194.762	0.0155	-194.762	0.01202
-194.751	0.0122	-194.751	0.04256	-194.751	0.0659	-194.751	0.0155	-194.751	0.01201
-194.739	0.01218	-194.739	0.04263	-194.739	0.06608	-194.739	0.01551	-194.739	0.012
-194.728	0.01217	-194.728	0.0427	-194.728	0.06626	-194.728	0.01552	-194.728	0.01199
-194.716	0.01215	-194.716	0.04276	-194.716	0.06644	-194.716	0.01553	-194.716	0.01199
-194.705	0.01214	-194.705	0.04283	-194.705	0.06661	-194.705	0.01553	-194.705	0.01198
-194.693	0.01212	-194.693	0.0429	-194.693	0.06678	-194.693	0.01554	-194.693	0.01198
-194.682	0.01211	-194.682	0.04297	-194.682	0.06695	-194.682	0.01555	-194.682	0.01197
-194.67	0.01209	-194.67	0.04303	-194.67	0.06711	-194.67	0.01555	-194.67	0.01196
-194.659	0.01208	-194.659	0.0431	-194.659	0.06727	-194.659	0.01556	-194.659	0.01196
-194.647	0.01207	-194.647	0.04317	-194.647	0.06743	-194.647	0.01556	-194.647	0.01195
-194.636	0.01206	-194.636	0.04323	-194.636	0.06759	-194.636	0.01557	-194.636	0.01195
-194.624	0.01204	-194.624	0.0433	-194.624	0.06774	-194.624	0.01557	-194.624	0.01194
-194.613	0.01203	-194.613	0.04337	-194.613	0.06789	-194.613	0.01557	-194.613	0.01194
-194.601	0.01202	-194.601	0.04343	-194.601	0.06804	-194.601	0.01558	-194.601	0.01194
-194.59	0.01201	-194.59	0.0435	-194.59	0.06818	-194.59	0.01558	-194.59	0.01193
-194.578	0.012	-194.578	0.04356	-194.578	0.06832	-194.578	0.01558	-194.578	0.01193
-194.566	0.012	-194.566	0.04363	-194.566	0.06846	-194.566	0.01558	-194.566	0.01192
-194.555	0.01199	-194.555	0.0437	-194.555	0.06859	-194.555	0.01558	-194.555	0.01192
-194.543	0.01198	-194.543	0.04376	-194.543	0.06871	-194.543	0.01558	-194.543	0.01192
-194.532	0.01197	-194.532	0.04383	-194.532	0.06884	-194.532	0.01558	-194.532	0.01192
-194.52	0.01197	-194.52	0.0439	-194.52	0.06896	-194.52	0.01558	-194.52	0.01192
-194.509	0.01196	-194.509	0.04396	-194.509	0.06907	-194.509	0.01558	-194.509	0.01191
-194.497	0.01196	-194.497	0.04403	-194.497	0.06919	-194.497	0.01558	-194.497	0.01191
-194.486	0.01195	-194.486	0.0441	-194.486	0.06929	-194.486	0.01558	-194.486	0.01191
-194.474	0.01195	-194.474	0.04416	-194.474	0.0694	-194.474	0.01558	-194.474	0.01191
-194.463	0.01194	-194.463	0.04423	-194.463	0.06949	-194.463	0.01557	-194.463	0.01191
-194.451	0.01194	-194.451	0.0443	-194.451	0.06959	-194.451	0.01557	-194.451	0.01191
-194.44	0.01194	-194.44	0.04436	-194.44	0.06968	-194.44	0.01557	-194.44	0.01191
-194.428	0.01194	-194.428	0.04443	-194.428	0.06976	-194.428	0.01556	-194.428	0.01191
-194.417	0.01194	-194.417	0.0445	-194.417	0.06984	-194.417	0.01556	-194.417	0.01191
-194.405	0.01194	-194.405	0.04457	-194.405	0.06992	-194.405	0.01556	-194.405	0.01191
-194.394	0.01194	-194.394	0.04464	-194.394	0.06999	-194.394	0.01555	-194.394	0.01192
-194.382	0.01194	-194.382	0.04471	-194.382	0.07006	-194.382	0.01554	-194.382	0.01192
-194.371	0.01194	-194.371	0.04478	-194.371	0.07012	-194.371	0.01554	-194.371	0.01192
-194.359	0.01195	-194.359	0.04485	-194.359	0.07018	-194.359	0.01553	-194.359	0.01193
-194.348	0.01195	-194.348	0.04492	-194.348	0.07023	-194.348	0.01553	-194.348	0.01193
-194.336	0.01196	-194.336	0.045	-194.336	0.07028	-194.336	0.01552	-194.336	0.01193
-194.325	0.01196	-194.325	0.04507	-194.325	0.07032	-194.325	0.01551	-194.325	0.01194
-194.313	0.01197	-194.313	0.04514	-194.313	0.07036	-194.313	0.0155	-194.313	0.01194
-194.302	0.01197	-194.302	0.04522	-194.302	0.07039	-194.302	0.01549	-194.302	0.01195
-194.29	0.01198	-194.29	0.04529	-194.29	0.07042	-194.29	0.01548	-194.29	0.01195
-194.279	0.01199	-194.279	0.04537	-194.279	0.07045	-194.279	0.01548	-194.279	0.01196
-194.267	0.012	-194.267	0.04545	-194.267	0.07047	-194.267	0.01547	-194.267	0.01196
-194.256	0.012	-194.256	0.04553	-194.256	0.07049	-194.256	0.01546	-194.256	0.01197
-194.244	0.01201	-194.244	0.04561	-194.244	0.0705	-194.244	0.01545	-194.244	0.01198
-194.232	0.01202	-194.232	0.04569	-194.232	0.07051	-194.232	0.01543	-194.232	0.01199
-194.221	0.01203	-194.221	0.04577	-194.221	0.07052	-194.221	0.01542	-194.221	0.01199
-194.209	0.01204	-194.209	0.04585	-194.209	0.07052	-194.209	0.01541	-194.209	0.012
-194.198	0.01206	-194.198	0.04593	-194.198	0.07052	-194.198	0.0154	-194.198	0.01201
-194.186	0.01207	-194.186	0.04602	-194.186	0.07051	-194.186	0.01539	-194.186	0.01202
-194.175	0.01208	-194.175	0.0461	-194.175	0.0705	-194.175	0.01538	-194.175	0.01203
-194.163	0.01209	-194.163	0.04619	-194.163	0.07049	-194.163	0.01536	-194.163	0.01204
-194.152	0.01211	-194.152	0.04628	-194.152	0.07047	-194.152	0.01535	-194.152	0.01205
-194.14	0.01212	-194.14	0.04636	-194.14	0.07046	-194.14	0.01534	-194.14	0.01206
-194.129	0.01213	-194.129	0.04645	-194.129	0.07043	-194.129	0.01532	-194.129	0.01207
-194.117	0.01215	-194.117	0.04655	-194.117	0.07041	-194.117	0.01531	-194.117	0.01208
-194.106	0.01216	-194.106	0.04664	-194.106	0.07038	-194.106	0.01529	-194.106	0.0121
-194.094	0.01218	-194.094	0.04673	-194.094	0.07035	-194.094	0.01528	-194.094	0.01211
-194.083	0.01219	-194.083	0.04683	-194.083	0.07032	-194.083	0.01526	-194.083	0.01212
-194.071	0.01221	-194.071	0.04692	-194.071	0.07029	-194.071	0.01525	-194.071	0.01213
-194.06	0.01222	-194.06	0.04702	-194.06	0.07026	-194.06	0.01523	-194.06	0.01215
-194.048	0.01224	-194.048	0.04712	-194.048	0.07022	-194.048	0.01521	-194.048	0.01216
-194.037	0.01226	-194.037	0.04722	-194.037	0.07018	-194.037	0.0152	-194.037	0.01218
-194.025	0.01227	-194.025	0.04732	-194.025	0.07014	-194.025	0.01518	-194.025	0.01219
-194.014	0.01229	-194.014	0.04742	-194.014	0.0701	-194.014	0.01516	-194.014	0.01221
-194.002	0.01231	-194.002	0.04752	-194.002	0.07006	-194.002	0.01515	-194.002	0.01222
-193.991	0.01232	-193.991	0.04763	-193.991	0.07001	-193.991	0.01513	-193.991	0.01224
-193.979	0.01234	-193.979	0.04773	-193.979	0.06997	-193.979	0.01511	-193.979	0.01226
-193.968	0.01236	-193.968	0.04784	-193.968	0.06993	-193.968	0.01509	-193.968	0.01227
-193.956	0.01237	-193.956	0.04795	-193.956	0.06988	-193.956	0.01508	-193.956	0.01229
-193.945	0.01239	-193.945	0.04805	-193.945	0.06984	-193.945	0.01506	-193.945	0.01231
-193.933	0.01241	-193.933	0.04816	-193.933	0.06979	-193.933	0.01504	-193.933	0.01233
-193.921	0.01242	-193.921	0.04827	-193.921	0.06974	-193.921	0.01502	-193.921	0.01235
-193.91	0.01244	-193.91	0.04839	-193.91	0.0697	-193.91	0.015	-193.91	0.01237
-193.898	0.01246	-193.898	0.0485	-193.898	0.06965	-193.898	0.01498	-193.898	0.01239
-193.887	0.01247	-193.887	0.04861	-193.887	0.06961	-193.887	0.01496	-193.887	0.01241
-193.875	0.01249	-193.875	0.04873	-193.875	0.06956	-193.875	0.01494	-193.875	0.01243
-193.864	0.0125	-193.864	0.04884	-193.864	0.06952	-193.864	0.01492	-193.864	0.01245
-193.852	0.01252	-193.852	0.04896	-193.852	0.06948	-193.852	0.0149	-193.852	0.01247
-193.841	0.01253	-193.841	0.04908	-193.841	0.06944	-193.841	0.01488	-193.841	0.0125
-193.829	0.01255	-193.829	0.04919	-193.829	0.06939	-193.829	0.01486	-193.829	0.01252
-193.818	0.01256	-193.818	0.04931	-193.818	0.06935	-193.818	0.01484	-193.818	0.01254
-193.806	0.01258	-193.806	0.04943	-193.806	0.06931	-193.806	0.01481	-193.806	0.01257
-193.795	0.01259	-193.795	0.04955	-193.795	0.06928	-193.795	0.01479	-193.795	0.01259
-193.783	0.0126	-193.783	0.04967	-193.783	0.06924	-193.783	0.01477	-193.783	0.01262
-193.772	0.01262	-193.772	0.04979	-193.772	0.0692	-193.772	0.01475	-193.772	0.01264
-193.76	0.01263	-193.76	0.04991	-193.76	0.06917	-193.76	0.01472	-193.76	0.01267
-193.749	0.01264	-193.749	0.05003	-193.749	0.06914	-193.749	0.0147	-193.749	0.01269
-193.737	0.01266	-193.737	0.05015	-193.737	0.0691	-193.737	0.01468	-193.737	0.01272
-193.726	0.01267	-193.726	0.05028	-193.726	0.06907	-193.726	0.01465	-193.726	0.01275
-193.714	0.01268	-193.714	0.0504	-193.714	0.06905	-193.714	0.01463	-193.714	0.01278
-193.703	0.01269	-193.703	0.05052	-193.703	0.06902	-193.703	0.01461	-193.703	0.01281
-193.691	0.0127	-193.691	0.05064	-193.691	0.06899	-193.691	0.01458	-193.691	0.01283
-193.68	0.01271	-193.68	0.05076	-193.68	0.06897	-193.68	0.01456	-193.68	0.01286
-193.668	0.01272	-193.668	0.05088	-193.668	0.06895	-193.668	0.01453	-193.668	0.01289
-193.657	0.01272	-193.657	0.05101	-193.657	0.06892	-193.657	0.01451	-193.657	0.01292
-193.645	0.01273	-193.645	0.05113	-193.645	0.0689	-193.645	0.01448	-193.645	0.01296
-193.634	0.01274	-193.634	0.05125	-193.634	0.06889	-193.634	0.01446	-193.634	0.01299
-193.622	0.01275	-193.622	0.05137	-193.622	0.06887	-193.622	0.01443	-193.622	0.01302
-193.611	0.01275	-193.611	0.05149	-193.611	0.06886	-193.611	0.01441	-193.611	0.01305
-193.599	0.01276	-193.599	0.0516	-193.599	0.06884	-193.599	0.01438	-193.599	0.01308
-193.587	0.01276	-193.587	0.05172	-193.587	0.06883	-193.587	0.01435	-193.587	0.01312
-193.576	0.01277	-193.576	0.05184	-193.576	0.06882	-193.576	0.01433	-193.576	0.01315
-193.564	0.01277	-193.564	0.05195	-193.564	0.06881	-193.564	0.0143	-193.564	0.01318
-193.553	0.01277	-193.553	0.05207	-193.553	0.0688	-193.553	0.01427	-193.553	0.01322
-193.541	0.01277	-193.541	0.05218	-193.541	0.0688	-193.541	0.01424	-193.541	0.01325
-193.53	0.01278	-193.53	0.05229	-193.53	0.06879	-193.53	0.01422	-193.53	0.01329
-193.518	0.01278	-193.518	0.0524	-193.518	0.06879	-193.518	0.01419	-193.518	0.01333
-193.507	0.01278	-193.507	0.05251	-193.507	0.06879	-193.507	0.01416	-193.507	0.01336
-193.495	0.01278	-193.495	0.05262	-193.495	0.06879	-193.495	0.01413	-193.495	0.0134
-193.484	0.01278	-193.484	0.05272	-193.484	0.06879	-193.484	0.0141	-193.484	0.01344
-193.472	0.01277	-193.472	0.05282	-193.472	0.06879	-193.472	0.01407	-193.472	0.01347
-193.461	0.01277	-193.461	0.05292	-193.461	0.06879	-193.461	0.01404	-193.461	0.01351
-193.449	0.01277	-193.449	0.05302	-193.449	0.0688	-193.449	0.01401	-193.449	0.01355
-193.438	0.01277	-193.438	0.05312	-193.438	0.0688	-193.438	0.01398	-193.438	0.01359
-193.426	0.01276	-193.426	0.05321	-193.426	0.06881	-193.426	0.01395	-193.426	0.01363
-193.415	0.01276	-193.415	0.05331	-193.415	0.06882	-193.415	0.01392	-193.415	0.01366
-193.403	0.01275	-193.403	0.05339	-193.403	0.06883	-193.403	0.01389	-193.403	0.0137
-193.392	0.01275	-193.392	0.05348	-193.392	0.06884	-193.392	0.01386	-193.392	0.01374
-193.38	0.01274	-193.38	0.05356	-193.38	0.06885	-193.38	0.01383	-193.38	0.01378
-193.369	0.01273	-193.369	0.05364	-193.369	0.06886	-193.369	0.01379	-193.369	0.01382
-193.357	0.01273	-193.357	0.05372	-193.357	0.06888	-193.357	0.01376	-193.357	0.01386
-193.346	0.01272	-193.346	0.0538	-193.346	0.06889	-193.346	0.01373	-193.346	0.01391
-193.334	0.01271	-193.334	0.05387	-193.334	0.06891	-193.334	0.0137	-193.334	0.01395
-193.323	0.0127	-193.323	0.05394	-193.323	0.06893	-193.323	0.01366	-193.323	0.01399
-193.311	0.01269	-193.311	0.054	-193.311	0.06895	-193.311	0.01363	-193.311	0.01403
-193.3	0.01268	-193.3	0.05406	-193.3	0.06897	-193.3	0.0136	-193.3	0.01407
-193.288	0.01267	-193.288	0.05412	-193.288	0.06899	-193.288	0.01356	-193.288	0.01411
-193.276	0.01266	-193.276	0.05417	-193.276	0.06901	-193.276	0.01353	-193.276	0.01415
-193.265	0.01265	-193.265	0.05423	-193.265	0.06903	-193.265	0.0135	-193.265	0.0142
-193.253	0.01264	-193.253	0.05427	-193.253	0.06906	-193.253	0.01346	-193.253	0.01424
-193.242	0.01263	-193.242	0.05432	-193.242	0.06909	-193.242	0.01343	-193.242	0.01428
-193.23	0.01262	-193.23	0.05436	-193.23	0.06911	-193.23	0.01339	-193.23	0.01432
-193.219	0.01261	-193.219	0.05439	-193.219	0.06914	-193.219	0.01336	-193.219	0.01436
-193.207	0.01259	-193.207	0.05443	-193.207	0.06917	-193.207	0.01332	-193.207	0.01441
-193.196	0.01258	-193.196	0.05445	-193.196	0.06921	-193.196	0.01329	-193.196	0.01445
-193.184	0.01257	-193.184	0.05448	-193.184	0.06924	-193.184	0.01325	-193.184	0.01449
-193.173	0.01255	-193.173	0.0545	-193.173	0.06927	-193.173	0.01322	-193.173	0.01453
-193.161	0.01254	-193.161	0.05452	-193.161	0.06931	-193.161	0.01318	-193.161	0.01457
-193.15	0.01253	-193.15	0.05453	-193.15	0.06935	-193.15	0.01315	-193.15	0.01462
-193.138	0.01251	-193.138	0.05454	-193.138	0.06939	-193.138	0.01311	-193.138	0.01466
-193.127	0.0125	-193.127	0.05455	-193.127	0.06943	-193.127	0.01308	-193.127	0.0147
-193.115	0.01248	-193.115	0.05455	-193.115	0.06947	-193.115	0.01304	-193.115	0.01474
-193.104	0.01247	-193.104	0.05455	-193.104	0.06952	-193.104	0.013	-193.104	0.01478
-193.092	0.01245	-193.092	0.05454	-193.092	0.06956	-193.092	0.01297	-193.092	0.01483
-193.081	0.01244	-193.081	0.05453	-193.081	0.06961	-193.081	0.01293	-193.081	0.01487
-193.069	0.01242	-193.069	0.05452	-193.069	0.06966	-193.069	0.0129	-193.069	0.01491
-193.058	0.01241	-193.058	0.0545	-193.058	0.06971	-193.058	0.01286	-193.058	0.01495
-193.046	0.0124	-193.046	0.05448	-193.046	0.06976	-193.046	0.01282	-193.046	0.01499
-193.035	0.01238	-193.035	0.05446	-193.035	0.06982	-193.035	0.01279	-193.035	0.01503
-193.023	0.01237	-193.023	0.05443	-193.023	0.06987	-193.023	0.01275	-193.023	0.01507
-193.012	0.01235	-193.012	0.0544	-193.012	0.06993	-193.012	0.01271	-193.012	0.01511
-193	0.01234	-193	0.05437	-193	0.06999	-193	0.01268	-193	0.01515
-192.989	0.01232	-192.989	0.05433	-192.989	0.07005	-192.989	0.01264	-192.989	0.01519
-192.977	0.01231	-192.977	0.05429	-192.977	0.07012	-192.977	0.0126	-192.977	0.01523
-192.966	0.0123	-192.966	0.05425	-192.966	0.07018	-192.966	0.01257	-192.966	0.01526
-192.954	0.01228	-192.954	0.0542	-192.954	0.07025	-192.954	0.01253	-192.954	0.0153
-192.942	0.01227	-192.942	0.05416	-192.942	0.07032	-192.942	0.01249	-192.942	0.01534
-192.931	0.01225	-192.931	0.05411	-192.931	0.07039	-192.931	0.01246	-192.931	0.01538
-192.919	0.01224	-192.919	0.05405	-192.919	0.07046	-192.919	0.01242	-192.919	0.01541
-192.908	0.01223	-192.908	0.05399	-192.908	0.07053	-192.908	0.01238	-192.908	0.01545
-192.896	0.01222	-192.896	0.05394	-192.896	0.07061	-192.896	0.01235	-192.896	0.01549
-192.885	0.0122	-192.885	0.05387	-192.885	0.07068	-192.885	0.01231	-192.885	0.01552
-192.873	0.01219	-192.873	0.05381	-192.873	0.07076	-192.873	0.01227	-192.873	0.01556
-192.862	0.01218	-192.862	0.05374	-192.862	0.07084	-192.862	0.01224	-192.862	0.01559
-192.85	0.01217	-192.85	0.05368	-192.85	0.07092	-192.85	0.0122	-192.85	0.01562
-192.839	0.01216	-192.839	0.0536	-192.839	0.07101	-192.839	0.01216	-192.839	0.01566
-192.827	0.01215	-192.827	0.05353	-192.827	0.07109	-192.827	0.01213	-192.827	0.01569
-192.816	0.01214	-192.816	0.05346	-192.816	0.07118	-192.816	0.01209	-192.816	0.01572
-192.804	0.01213	-192.804	0.05338	-192.804	0.07126	-192.804	0.01205	-192.804	0.01575
-192.793	0.01212	-192.793	0.0533	-192.793	0.07135	-192.793	0.01202	-192.793	0.01578
-192.781	0.01211	-192.781	0.05322	-192.781	0.07144	-192.781	0.01198	-192.781	0.01581
-192.77	0.01211	-192.77	0.05314	-192.77	0.07153	-192.77	0.01195	-192.77	0.01584
-192.758	0.0121	-192.758	0.05306	-192.758	0.07163	-192.758	0.01191	-192.758	0.01587
-192.747	0.01209	-192.747	0.05298	-192.747	0.07172	-192.747	0.01187	-192.747	0.0159
-192.735	0.01209	-192.735	0.05289	-192.735	0.07181	-192.735	0.01184	-192.735	0.01593
-192.724	0.01208	-192.724	0.0528	-192.724	0.07191	-192.724	0.0118	-192.724	0.01596
-192.712	0.01207	-192.712	0.05272	-192.712	0.072	-192.712	0.01177	-192.712	0.01598
-192.701	0.01207	-192.701	0.05263	-192.701	0.0721	-192.701	0.01173	-192.701	0.01601
-192.689	0.01206	-192.689	0.05254	-192.689	0.0722	-192.689	0.01169	-192.689	0.01603
-192.678	0.01206	-192.678	0.05245	-192.678	0.0723	-192.678	0.01166	-192.678	0.01606
-192.666	0.01206	-192.666	0.05235	-192.666	0.07239	-192.666	0.01162	-192.666	0.01608
-192.655	0.01205	-192.655	0.05226	-192.655	0.07249	-192.655	0.01159	-192.655	0.0161
-192.643	0.01205	-192.643	0.05216	-192.643	0.07259	-192.643	0.01155	-192.643	0.01613
-192.632	0.01205	-192.632	0.05207	-192.632	0.07269	-192.632	0.01152	-192.632	0.01615
-192.62	0.01205	-192.62	0.05197	-192.62	0.07279	-192.62	0.01148	-192.62	0.01617
-192.608	0.01205	-192.608	0.05188	-192.608	0.07289	-192.608	0.01145	-192.608	0.01619
-192.597	0.01205	-192.597	0.05178	-192.597	0.07299	-192.597	0.01141	-192.597	0.01621
-192.585	0.01205	-192.585	0.05168	-192.585	0.07309	-192.585	0.01138	-192.585	0.01623
-192.574	0.01205	-192.574	0.05158	-192.574	0.07319	-192.574	0.01134	-192.574	0.01624
-192.562	0.01205	-192.562	0.05148	-192.562	0.07329	-192.562	0.01131	-192.562	0.01626
-192.551	0.01205	-192.551	0.05138	-192.551	0.07339	-192.551	0.01127	-192.551	0.01628
-192.539	0.01205	-192.539	0.05128	-192.539	0.07349	-192.539	0.01124	-192.539	0.01629
-192.528	0.01206	-192.528	0.05118	-192.528	0.07359	-192.528	0.0112	-192.528	0.01631
-192.516	0.01206	-192.516	0.05107	-192.516	0.07368	-192.516	0.01117	-192.516	0.01632
-192.505	0.01206	-192.505	0.05097	-192.505	0.07378	-192.505	0.01114	-192.505	0.01634
-192.493	0.01207	-192.493	0.05087	-192.493	0.07388	-192.493	0.0111	-192.493	0.01635
-192.482	0.01207	-192.482	0.05076	-192.482	0.07397	-192.482	0.01107	-192.482	0.01636
-192.47	0.01207	-192.47	0.05066	-192.47	0.07406	-192.47	0.01103	-192.47	0.01637
-192.459	0.01208	-192.459	0.05055	-192.459	0.07415	-192.459	0.011	-192.459	0.01638
-192.447	0.01208	-192.447	0.05045	-192.447	0.07424	-192.447	0.01097	-192.447	0.01639
-192.436	0.01209	-192.436	0.05034	-192.436	0.07433	-192.436	0.01093	-192.436	0.0164
-192.424	0.0121	-192.424	0.05023	-192.424	0.07442	-192.424	0.0109	-192.424	0.01641
-192.413	0.0121	-192.413	0.05012	-192.413	0.07451	-192.413	0.01087	-192.413	0.01642
-192.401	0.01211	-192.401	0.05002	-192.401	0.07459	-192.401	0.01084	-192.401	0.01643
-192.39	0.01212	-192.39	0.04991	-192.39	0.07467	-192.39	0.0108	-192.39	0.01643
-192.378	0.01212	-192.378	0.0498	-192.378	0.07475	-192.378	0.01077	-192.378	0.01644
-192.367	0.01213	-192.367	0.04969	-192.367	0.07483	-192.367	0.01074	-192.367	0.01644
-192.355	0.01214	-192.355	0.04958	-192.355	0.0749	-192.355	0.01071	-192.355	0.01645
-192.344	0.01215	-192.344	0.04947	-192.344	0.07498	-192.344	0.01068	-192.344	0.01645
-192.332	0.01216	-192.332	0.04936	-192.332	0.07505	-192.332	0.01065	-192.332	0.01646
-192.321	0.01216	-192.321	0.04925	-192.321	0.07512	-192.321	0.01061	-192.321	0.01646
-192.309	0.01217	-192.309	0.04914	-192.309	0.07518	-192.309	0.01058	-192.309	0.01646
-192.297	0.01218	-192.297	0.04902	-192.297	0.07525	-192.297	0.01055	-192.297	0.01646
-192.286	0.01219	-192.286	0.04891	-192.286	0.07531	-192.286	0.01052	-192.286	0.01646
-192.274	0.0122	-192.274	0.0488	-192.274	0.07536	-192.274	0.01049	-192.274	0.01646
-192.263	0.01221	-192.263	0.04869	-192.263	0.07542	-192.263	0.01046	-192.263	0.01646
-192.251	0.01222	-192.251	0.04857	-192.251	0.07547	-192.251	0.01043	-192.251	0.01646
-192.24	0.01223	-192.24	0.04846	-192.24	0.07552	-192.24	0.01041	-192.24	0.01646
-192.228	0.01224	-192.228	0.04835	-192.228	0.07556	-192.228	0.01038	-192.228	0.01645
-192.217	0.01225	-192.217	0.04823	-192.217	0.0756	-192.217	0.01035	-192.217	0.01645
-192.205	0.01226	-192.205	0.04812	-192.205	0.07564	-192.205	0.01032	-192.205	0.01645
-192.194	0.01227	-192.194	0.048	-192.194	0.07568	-192.194	0.01029	-192.194	0.01644
-192.182	0.01228	-192.182	0.04789	-192.182	0.07571	-192.182	0.01027	-192.182	0.01644
-192.171	0.01229	-192.171	0.04777	-192.171	0.07574	-192.171	0.01024	-192.171	0.01643
-192.159	0.0123	-192.159	0.04766	-192.159	0.07576	-192.159	0.01021	-192.159	0.01643
-192.148	0.01231	-192.148	0.04755	-192.148	0.07578	-192.148	0.01019	-192.148	0.01642
-192.136	0.01232	-192.136	0.04743	-192.136	0.0758	-192.136	0.01016	-192.136	0.01641
-192.125	0.01233	-192.125	0.04732	-192.125	0.07582	-192.125	0.01013	-192.125	0.01641
-192.113	0.01234	-192.113	0.0472	-192.113	0.07583	-192.113	0.01011	-192.113	0.0164
-192.102	0.01235	-192.102	0.04709	-192.102	0.07583	-192.102	0.01008	-192.102	0.01639
-192.09	0.01236	-192.09	0.04697	-192.09	0.07583	-192.09	0.01006	-192.09	0.01638
-192.079	0.01237	-192.079	0.04686	-192.079	0.07583	-192.079	0.01004	-192.079	0.01637
-192.067	0.01238	-192.067	0.04674	-192.067	0.07583	-192.067	0.01001	-192.067	0.01636
-192.056	0.01239	-192.056	0.04663	-192.056	0.07582	-192.056	0.00999	-192.056	0.01635
-192.044	0.0124	-192.044	0.04651	-192.044	0.07581	-192.044	0.00997	-192.044	0.01634
-192.033	0.01242	-192.033	0.0464	-192.033	0.07579	-192.033	0.00994	-192.033	0.01633
-192.021	0.01243	-192.021	0.04628	-192.021	0.07577	-192.021	0.00992	-192.021	0.01632
-192.01	0.01244	-192.01	0.04617	-192.01	0.07575	-192.01	0.0099	-192.01	0.01631
-191.998	0.01245	-191.998	0.04605	-191.998	0.07572	-191.998	0.00988	-191.998	0.01629
-191.987	0.01246	-191.987	0.04594	-191.987	0.07568	-191.987	0.00986	-191.987	0.01628
-191.975	0.01247	-191.975	0.04583	-191.975	0.07565	-191.975	0.00984	-191.975	0.01627
-191.963	0.01248	-191.963	0.04571	-191.963	0.07561	-191.963	0.00982	-191.963	0.01626
-191.952	0.01249	-191.952	0.0456	-191.952	0.07556	-191.952	0.0098	-191.952	0.01624
-191.94	0.0125	-191.94	0.04549	-191.94	0.07552	-191.94	0.00978	-191.94	0.01623
-191.929	0.01251	-191.929	0.04537	-191.929	0.07546	-191.929	0.00976	-191.929	0.01621
-191.917	0.01253	-191.917	0.04526	-191.917	0.07541	-191.917	0.00974	-191.917	0.0162
-191.906	0.01254	-191.906	0.04515	-191.906	0.07535	-191.906	0.00972	-191.906	0.01618
-191.894	0.01255	-191.894	0.04504	-191.894	0.07528	-191.894	0.00971	-191.894	0.01617
-191.883	0.01256	-191.883	0.04493	-191.883	0.07522	-191.883	0.00969	-191.883	0.01615
-191.871	0.01257	-191.871	0.04482	-191.871	0.07515	-191.871	0.00967	-191.871	0.01614
-191.86	0.01258	-191.86	0.04471	-191.86	0.07507	-191.86	0.00966	-191.86	0.01612
-191.848	0.01259	-191.848	0.0446	-191.848	0.07499	-191.848	0.00964	-191.848	0.0161
-191.837	0.0126	-191.837	0.04449	-191.837	0.07491	-191.837	0.00962	-191.837	0.01609
-191.825	0.01262	-191.825	0.04438	-191.825	0.07482	-191.825	0.00961	-191.825	0.01607
-191.814	0.01263	-191.814	0.04427	-191.814	0.07473	-191.814	0.00959	-191.814	0.01605
-191.802	0.01264	-191.802	0.04416	-191.802	0.07464	-191.802	0.00958	-191.802	0.01603
-191.791	0.01265	-191.791	0.04405	-191.791	0.07454	-191.791	0.00957	-191.791	0.01602
-191.779	0.01266	-191.779	0.04394	-191.779	0.07444	-191.779	0.00955	-191.779	0.016
-191.768	0.01268	-191.768	0.04384	-191.768	0.07433	-191.768	0.00954	-191.768	0.01598
-191.756	0.01269	-191.756	0.04373	-191.756	0.07423	-191.756	0.00953	-191.756	0.01596
-191.745	0.0127	-191.745	0.04362	-191.745	0.07411	-191.745	0.00951	-191.745	0.01594
-191.733	0.01271	-191.733	0.04352	-191.733	0.074	-191.733	0.0095	-191.733	0.01592
-191.722	0.01273	-191.722	0.04341	-191.722	0.07388	-191.722	0.00949	-191.722	0.0159
-191.71	0.01274	-191.71	0.04331	-191.71	0.07376	-191.71	0.00948	-191.71	0.01588
-191.699	0.01275	-191.699	0.0432	-191.699	0.07364	-191.699	0.00947	-191.699	0.01586
-191.687	0.01276	-191.687	0.0431	-191.687	0.07351	-191.687	0.00946	-191.687	0.01584
-191.676	0.01278	-191.676	0.043	-191.676	0.07338	-191.676	0.00945	-191.676	0.01582
-191.664	0.01279	-191.664	0.0429	-191.664	0.07324	-191.664	0.00944	-191.664	0.0158
-191.652	0.0128	-191.652	0.04279	-191.652	0.07311	-191.652	0.00943	-191.652	0.01578
-191.641	0.01282	-191.641	0.04269	-191.641	0.07297	-191.641	0.00942	-191.641	0.01576
-191.629	0.01283	-191.629	0.04259	-191.629	0.07283	-191.629	0.00941	-191.629	0.01574
-191.618	0.01285	-191.618	0.04249	-191.618	0.07268	-191.618	0.0094	-191.618	0.01572
-191.606	0.01286	-191.606	0.04239	-191.606	0.07254	-191.606	0.0094	-191.606	0.0157
-191.595	0.01288	-191.595	0.04229	-191.595	0.07239	-191.595	0.00939	-191.595	0.01568
-191.583	0.01289	-191.583	0.0422	-191.583	0.07223	-191.583	0.00938	-191.583	0.01566
-191.572	0.0129	-191.572	0.0421	-191.572	0.07208	-191.572	0.00938	-191.572	0.01563
-191.56	0.01292	-191.56	0.042	-191.56	0.07192	-191.56	0.00937	-191.56	0.01561
-191.549	0.01294	-191.549	0.04191	-191.549	0.07177	-191.549	0.00937	-191.549	0.01559
-191.537	0.01295	-191.537	0.04181	-191.537	0.07161	-191.537	0.00936	-191.537	0.01557
-191.526	0.01297	-191.526	0.04172	-191.526	0.07145	-191.526	0.00936	-191.526	0.01554
-191.514	0.01298	-191.514	0.04162	-191.514	0.07128	-191.514	0.00936	-191.514	0.01552
-191.503	0.013	-191.503	0.04153	-191.503	0.07112	-191.503	0.00935	-191.503	0.0155
-191.491	0.01301	-191.491	0.04144	-191.491	0.07095	-191.491	0.00935	-191.491	0.01548
-191.48	0.01303	-191.48	0.04135	-191.48	0.07078	-191.48	0.00935	-191.48	0.01545
-191.468	0.01305	-191.468	0.04126	-191.468	0.07061	-191.468	0.00935	-191.468	0.01543
-191.457	0.01306	-191.457	0.04117	-191.457	0.07044	-191.457	0.00935	-191.457	0.01541
-191.445	0.01308	-191.445	0.04108	-191.445	0.07027	-191.445	0.00935	-191.445	0.01538
-191.434	0.0131	-191.434	0.04099	-191.434	0.0701	-191.434	0.00935	-191.434	0.01536
-191.422	0.01311	-191.422	0.04091	-191.422	0.06993	-191.422	0.00935	-191.422	0.01533
-191.411	0.01313	-191.411	0.04082	-191.411	0.06976	-191.411	0.00935	-191.411	0.01531
-191.399	0.01315	-191.399	0.04074	-191.399	0.06958	-191.399	0.00935	-191.399	0.01529
-191.388	0.01317	-191.388	0.04066	-191.388	0.06941	-191.388	0.00936	-191.388	0.01526
-191.376	0.01319	-191.376	0.04058	-191.376	0.06923	-191.376	0.00936	-191.376	0.01524
-191.365	0.0132	-191.365	0.0405	-191.365	0.06906	-191.365	0.00936	-191.365	0.01521
-191.353	0.01322	-191.353	0.04042	-191.353	0.06888	-191.353	0.00937	-191.353	0.01519
-191.342	0.01324	-191.342	0.04034	-191.342	0.06871	-191.342	0.00937	-191.342	0.01516
-191.33	0.01326	-191.33	0.04027	-191.33	0.06854	-191.33	0.00938	-191.33	0.01514
-191.318	0.01328	-191.318	0.04019	-191.318	0.06836	-191.318	0.00939	-191.318	0.01511
-191.307	0.01329	-191.307	0.04012	-191.307	0.06819	-191.307	0.00939	-191.307	0.01508
-191.295	0.01331	-191.295	0.04005	-191.295	0.06801	-191.295	0.0094	-191.295	0.01506
-191.284	0.01333	-191.284	0.03998	-191.284	0.06784	-191.284	0.00941	-191.284	0.01503
-191.272	0.01335	-191.272	0.03992	-191.272	0.06767	-191.272	0.00942	-191.272	0.01501
-191.261	0.01337	-191.261	0.03985	-191.261	0.0675	-191.261	0.00943	-191.261	0.01498
-191.249	0.01339	-191.249	0.03979	-191.249	0.06733	-191.249	0.00944	-191.249	0.01495
-191.238	0.01341	-191.238	0.03973	-191.238	0.06716	-191.238	0.00945	-191.238	0.01493
-191.226	0.01343	-191.226	0.03967	-191.226	0.06699	-191.226	0.00946	-191.226	0.0149
-191.215	0.01345	-191.215	0.03962	-191.215	0.06682	-191.215	0.00947	-191.215	0.01487
-191.203	0.01347	-191.203	0.03956	-191.203	0.06665	-191.203	0.00948	-191.203	0.01485
-191.192	0.01349	-191.192	0.03951	-191.192	0.06649	-191.192	0.0095	-191.192	0.01482
-191.18	0.0135	-191.18	0.03946	-191.18	0.06633	-191.18	0.00951	-191.18	0.01479
-191.169	0.01352	-191.169	0.03942	-191.169	0.06616	-191.169	0.00952	-191.169	0.01476
-191.157	0.01354	-191.157	0.03937	-191.157	0.066	-191.157	0.00954	-191.157	0.01474
-191.146	0.01356	-191.146	0.03933	-191.146	0.06584	-191.146	0.00955	-191.146	0.01471
-191.134	0.01358	-191.134	0.03929	-191.134	0.06568	-191.134	0.00957	-191.134	0.01468
-191.123	0.0136	-191.123	0.03926	-191.123	0.06553	-191.123	0.00958	-191.123	0.01465
-191.111	0.01362	-191.111	0.03922	-191.111	0.06537	-191.111	0.0096	-191.111	0.01462
-191.1	0.01364	-191.1	0.03919	-191.1	0.06522	-191.1	0.00962	-191.1	0.01459
-191.088	0.01366	-191.088	0.03917	-191.088	0.06507	-191.088	0.00963	-191.088	0.01456
-191.077	0.01368	-191.077	0.03914	-191.077	0.06492	-191.077	0.00965	-191.077	0.01453
-191.065	0.0137	-191.065	0.03912	-191.065	0.06477	-191.065	0.00967	-191.065	0.01451
-191.054	0.01371	-191.054	0.0391	-191.054	0.06462	-191.054	0.00969	-191.054	0.01448
-191.042	0.01373	-191.042	0.03908	-191.042	0.06448	-191.042	0.00971	-191.042	0.01445
-191.031	0.01375	-191.031	0.03907	-191.031	0.06434	-191.031	0.00973	-191.031	0.01442
-191.019	0.01377	-191.019	0.03906	-191.019	0.06419	-191.019	0.00975	-191.019	0.01439
-191.008	0.01379	-191.008	0.03905	-191.008	0.06405	-191.008	0.00977	-191.008	0.01435
-190.996	0.01381	-190.996	0.03905	-190.996	0.06392	-190.996	0.00979	-190.996	0.01432
-190.984	0.01382	-190.984	0.03905	-190.984	0.06378	-190.984	0.00981	-190.984	0.01429
-190.973	0.01384	-190.973	0.03905	-190.973	0.06365	-190.973	0.00983	-190.973	0.01426
-190.961	0.01386	-190.961	0.03906	-190.961	0.06351	-190.961	0.00985	-190.961	0.01423
-190.95	0.01388	-190.95	0.03907	-190.95	0.06338	-190.95	0.00987	-190.95	0.0142
-190.938	0.01389	-190.938	0.03908	-190.938	0.06326	-190.938	0.00989	-190.938	0.01417
-190.927	0.01391	-190.927	0.0391	-190.927	0.06313	-190.927	0.00991	-190.927	0.01413
-190.915	0.01393	-190.915	0.03912	-190.915	0.063	-190.915	0.00993	-190.915	0.0141
-190.904	0.01395	-190.904	0.03914	-190.904	0.06288	-190.904	0.00995	-190.904	0.01407
-190.892	0.01396	-190.892	0.03916	-190.892	0.06276	-190.892	0.00997	-190.892	0.01404
-190.881	0.01398	-190.881	0.03919	-190.881	0.06264	-190.881	0.00999	-190.881	0.014
-190.869	0.01399	-190.869	0.03923	-190.869	0.06252	-190.869	0.01002	-190.869	0.01397
-190.858	0.01401	-190.858	0.03926	-190.858	0.0624	-190.858	0.01004	-190.858	0.01394
-190.846	0.01403	-190.846	0.0393	-190.846	0.06228	-190.846	0.01006	-190.846	0.01391
-190.835	0.01404	-190.835	0.03935	-190.835	0.06217	-190.835	0.01008	-190.835	0.01387
-190.823	0.01406	-190.823	0.03939	-190.823	0.06206	-190.823	0.0101	-190.823	0.01384
-190.812	0.01407	-190.812	0.03944	-190.812	0.06195	-190.812	0.01012	-190.812	0.0138
-190.8	0.01409	-190.8	0.03949	-190.8	0.06184	-190.8	0.01014	-190.8	0.01377
-190.789	0.0141	-190.789	0.03955	-190.789	0.06173	-190.789	0.01016	-190.789	0.01374
-190.777	0.01412	-190.777	0.03961	-190.777	0.06162	-190.777	0.01018	-190.777	0.0137
-190.766	0.01413	-190.766	0.03967	-190.766	0.06152	-190.766	0.0102	-190.766	0.01367
-190.754	0.01414	-190.754	0.03974	-190.754	0.06141	-190.754	0.01022	-190.754	0.01363
-190.743	0.01416	-190.743	0.0398	-190.743	0.06131	-190.743	0.01024	-190.743	0.0136
-190.731	0.01417	-190.731	0.03988	-190.731	0.06121	-190.731	0.01026	-190.731	0.01356
-190.72	0.01418	-190.72	0.03995	-190.72	0.06111	-190.72	0.01028	-190.72	0.01353
-190.708	0.0142	-190.708	0.04003	-190.708	0.06101	-190.708	0.0103	-190.708	0.01349
-190.697	0.01421	-190.697	0.04011	-190.697	0.06091	-190.697	0.01032	-190.697	0.01346
-190.685	0.01422	-190.685	0.04019	-190.685	0.06081	-190.685	0.01034	-190.685	0.01342
-190.673	0.01423	-190.673	0.04028	-190.673	0.06072	-190.673	0.01035	-190.673	0.01339
-190.662	0.01425	-190.662	0.04037	-190.662	0.06063	-190.662	0.01037	-190.662	0.01335
-190.65	0.01426	-190.65	0.04046	-190.65	0.06053	-190.65	0.01039	-190.65	0.01331
-190.639	0.01427	-190.639	0.04056	-190.639	0.06044	-190.639	0.0104	-190.639	0.01328
-190.627	0.01428	-190.627	0.04066	-190.627	0.06035	-190.627	0.01042	-190.627	0.01324
-190.616	0.01429	-190.616	0.04076	-190.616	0.06026	-190.616	0.01044	-190.616	0.01321
-190.604	0.0143	-190.604	0.04086	-190.604	0.06017	-190.604	0.01045	-190.604	0.01317
-190.593	0.01431	-190.593	0.04096	-190.593	0.06009	-190.593	0.01047	-190.593	0.01313
-190.581	0.01432	-190.581	0.04107	-190.581	0.06	-190.581	0.01048	-190.581	0.0131
-190.57	0.01433	-190.57	0.04118	-190.57	0.05991	-190.57	0.01049	-190.57	0.01306
-190.558	0.01434	-190.558	0.04129	-190.558	0.05983	-190.558	0.01051	-190.558	0.01303
-190.547	0.01435	-190.547	0.04141	-190.547	0.05975	-190.547	0.01052	-190.547	0.01299
-190.535	0.01436	-190.535	0.04152	-190.535	0.05967	-190.535	0.01053	-190.535	0.01295
-190.524	0.01436	-190.524	0.04164	-190.524	0.05959	-190.524	0.01054	-190.524	0.01292
-190.512	0.01437	-190.512	0.04176	-190.512	0.05951	-190.512	0.01055	-190.512	0.01288
-190.501	0.01438	-190.501	0.04189	-190.501	0.05943	-190.501	0.01056	-190.501	0.01284
-190.489	0.01439	-190.489	0.04201	-190.489	0.05935	-190.489	0.01057	-190.489	0.01281
-190.478	0.01439	-190.478	0.04214	-190.478	0.05927	-190.478	0.01058	-190.478	0.01277
-190.466	0.0144	-190.466	0.04226	-190.466	0.0592	-190.466	0.01059	-190.466	0.01273
-190.455	0.0144	-190.455	0.04239	-190.455	0.05912	-190.455	0.0106	-190.455	0.0127
-190.443	0.01441	-190.443	0.04252	-190.443	0.05905	-190.443	0.0106	-190.443	0.01266
-190.432	0.01441	-190.432	0.04265	-190.432	0.05897	-190.432	0.01061	-190.432	0.01262
-190.42	0.01442	-190.42	0.04278	-190.42	0.0589	-190.42	0.01061	-190.42	0.01259
-190.409	0.01442	-190.409	0.04292	-190.409	0.05883	-190.409	0.01062	-190.409	0.01255
-190.397	0.01443	-190.397	0.04305	-190.397	0.05876	-190.397	0.01062	-190.397	0.01251
-190.386	0.01443	-190.386	0.04319	-190.386	0.05868	-190.386	0.01063	-190.386	0.01248
-190.374	0.01443	-190.374	0.04332	-190.374	0.05861	-190.374	0.01063	-190.374	0.01244
-190.363	0.01443	-190.363	0.04346	-190.363	0.05854	-190.363	0.01064	-190.363	0.0124
-190.351	0.01444	-190.351	0.0436	-190.351	0.05847	-190.351	0.01064	-190.351	0.01236
-190.339	0.01444	-190.339	0.04374	-190.339	0.05841	-190.339	0.01064	-190.339	0.01233
-190.328	0.01444	-190.328	0.04387	-190.328	0.05834	-190.328	0.01064	-190.328	0.01229
-190.316	0.01444	-190.316	0.04401	-190.316	0.05827	-190.316	0.01064	-190.316	0.01225
-190.305	0.01444	-190.305	0.04415	-190.305	0.0582	-190.305	0.01064	-190.305	0.01222
-190.293	0.01444	-190.293	0.04429	-190.293	0.05813	-190.293	0.01064	-190.293	0.01218
-190.282	0.01443	-190.282	0.04443	-190.282	0.05807	-190.282	0.01064	-190.282	0.01214
-190.27	0.01443	-190.27	0.04457	-190.27	0.058	-190.27	0.01064	-190.27	0.01211
-190.259	0.01443	-190.259	0.04471	-190.259	0.05793	-190.259	0.01064	-190.259	0.01207
-190.247	0.01443	-190.247	0.04485	-190.247	0.05786	-190.247	0.01064	-190.247	0.01203
-190.236	0.01442	-190.236	0.04499	-190.236	0.05779	-190.236	0.01063	-190.236	0.012
-190.224	0.01442	-190.224	0.04513	-190.224	0.05772	-190.224	0.01063	-190.224	0.01196
-190.213	0.01442	-190.213	0.04527	-190.213	0.05765	-190.213	0.01063	-190.213	0.01192
-190.201	0.01441	-190.201	0.0454	-190.201	0.05758	-190.201	0.01062	-190.201	0.01189
-190.19	0.01441	-190.19	0.04554	-190.19	0.05751	-190.19	0.01062	-190.19	0.01185
-190.178	0.0144	-190.178	0.04568	-190.178	0.05744	-190.178	0.01061	-190.178	0.01181
-190.167	0.01439	-190.167	0.04582	-190.167	0.05737	-190.167	0.01061	-190.167	0.01178
-190.155	0.01439	-190.155	0.04595	-190.155	0.05729	-190.155	0.0106	-190.155	0.01174
-190.144	0.01438	-190.144	0.04609	-190.144	0.05722	-190.144	0.0106	-190.144	0.01171
-190.132	0.01437	-190.132	0.04622	-190.132	0.05714	-190.132	0.01059	-190.132	0.01167
-190.121	0.01436	-190.121	0.04636	-190.121	0.05707	-190.121	0.01059	-190.121	0.01163
-190.109	0.01436	-190.109	0.04649	-190.109	0.05699	-190.109	0.01058	-190.109	0.0116
-190.098	0.01435	-190.098	0.04663	-190.098	0.05691	-190.098	0.01058	-190.098	0.01156
-190.086	0.01434	-190.086	0.04676	-190.086	0.05682	-190.086	0.01057	-190.086	0.01153
-190.075	0.01433	-190.075	0.04689	-190.075	0.05674	-190.075	0.01056	-190.075	0.01149
-190.063	0.01432	-190.063	0.04702	-190.063	0.05665	-190.063	0.01055	-190.063	0.01146
-190.052	0.01431	-190.052	0.04715	-190.052	0.05657	-190.052	0.01055	-190.052	0.01142
-190.04	0.0143	-190.04	0.04728	-190.04	0.05648	-190.04	0.01054	-190.04	0.01139
-190.028	0.01429	-190.028	0.04741	-190.028	0.05638	-190.028	0.01053	-190.028	0.01135
-190.017	0.01427	-190.017	0.04754	-190.017	0.05629	-190.017	0.01052	-190.017	0.01132
-190.005	0.01426	-190.005	0.04767	-190.005	0.05619	-190.005	0.01052	-190.005	0.01129
-189.994	0.01425	-189.994	0.0478	-189.994	0.0561	-189.994	0.01051	-189.994	0.01125
-189.982	0.01424	-189.982	0.04793	-189.982	0.056	-189.982	0.0105	-189.982	0.01122
-189.971	0.01423	-189.971	0.04805	-189.971	0.05589	-189.971	0.01049	-189.971	0.01119
-189.959	0.01422	-189.959	0.04818	-189.959	0.05579	-189.959	0.01049	-189.959	0.01115
-189.948	0.0142	-189.948	0.0483	-189.948	0.05568	-189.948	0.01048	-189.948	0.01112
-189.936	0.01419	-189.936	0.04843	-189.936	0.05557	-189.936	0.01047	-189.936	0.01109
-189.925	0.01418	-189.925	0.04855	-189.925	0.05545	-189.925	0.01046	-189.925	0.01106
-189.913	0.01416	-189.913	0.04867	-189.913	0.05534	-189.913	0.01045	-189.913	0.01103
-189.902	0.01415	-189.902	0.0488	-189.902	0.05522	-189.902	0.01045	-189.902	0.011
-189.89	0.01414	-189.89	0.04892	-189.89	0.0551	-189.89	0.01044	-189.89	0.01096
-189.879	0.01413	-189.879	0.04904	-189.879	0.05497	-189.879	0.01043	-189.879	0.01093
-189.867	0.01411	-189.867	0.04916	-189.867	0.05485	-189.867	0.01042	-189.867	0.0109
-189.856	0.0141	-189.856	0.04928	-189.856	0.05472	-189.856	0.01042	-189.856	0.01087
-189.844	0.01409	-189.844	0.0494	-189.844	0.05459	-189.844	0.01041	-189.844	0.01085
-189.833	0.01407	-189.833	0.04952	-189.833	0.05445	-189.833	0.0104	-189.833	0.01082
-189.821	0.01406	-189.821	0.04965	-189.821	0.05432	-189.821	0.01039	-189.821	0.01079
-189.81	0.01405	-189.81	0.04976	-189.81	0.05418	-189.81	0.01039	-189.81	0.01076
-189.798	0.01403	-189.798	0.04988	-189.798	0.05404	-189.798	0.01038	-189.798	0.01073
-189.787	0.01402	-189.787	0.05	-189.787	0.05389	-189.787	0.01037	-189.787	0.01071
-189.775	0.01401	-189.775	0.05012	-189.775	0.05375	-189.775	0.01037	-189.775	0.01068
-189.764	0.014	-189.764	0.05024	-189.764	0.0536	-189.764	0.01036	-189.764	0.01066
-189.752	0.01399	-189.752	0.05036	-189.752	0.05345	-189.752	0.01036	-189.752	0.01063
-189.741	0.01397	-189.741	0.05048	-189.741	0.0533	-189.741	0.01035	-189.741	0.01061
-189.729	0.01396	-189.729	0.0506	-189.729	0.05314	-189.729	0.01035	-189.729	0.01058
-189.718	0.01395	-189.718	0.05071	-189.718	0.05299	-189.718	0.01034	-189.718	0.01056
-189.706	0.01394	-189.706	0.05083	-189.706	0.05283	-189.706	0.01034	-189.706	0.01054
-189.694	0.01393	-189.694	0.05095	-189.694	0.05267	-189.694	0.01033	-189.694	0.01052
-189.683	0.01392	-189.683	0.05106	-189.683	0.05251	-189.683	0.01033	-189.683	0.01049
-189.671	0.01391	-189.671	0.05118	-189.671	0.05235	-189.671	0.01032	-189.671	0.01047
-189.66	0.0139	-189.66	0.0513	-189.66	0.05219	-189.66	0.01032	-189.66	0.01045
-189.648	0.01389	-189.648	0.05141	-189.648	0.05202	-189.648	0.01032	-189.648	0.01043
-189.637	0.01388	-189.637	0.05153	-189.637	0.05186	-189.637	0.01031	-189.637	0.01041
-189.625	0.01387	-189.625	0.05164	-189.625	0.05169	-189.625	0.01031	-189.625	0.0104
-189.614	0.01386	-189.614	0.05176	-189.614	0.05153	-189.614	0.01031	-189.614	0.01038
-189.602	0.01386	-189.602	0.05187	-189.602	0.05136	-189.602	0.01031	-189.602	0.01036
-189.591	0.01385	-189.591	0.05199	-189.591	0.05119	-189.591	0.01031	-189.591	0.01034
-189.579	0.01384	-189.579	0.0521	-189.579	0.05103	-189.579	0.0103	-189.579	0.01033
-189.568	0.01384	-189.568	0.05222	-189.568	0.05086	-189.568	0.0103	-189.568	0.01031
-189.556	0.01383	-189.556	0.05233	-189.556	0.05069	-189.556	0.0103	-189.556	0.0103
-189.545	0.01382	-189.545	0.05244	-189.545	0.05052	-189.545	0.0103	-189.545	0.01028
-189.533	0.01382	-189.533	0.05255	-189.533	0.05036	-189.533	0.0103	-189.533	0.01027
-189.522	0.01382	-189.522	0.05267	-189.522	0.05019	-189.522	0.0103	-189.522	0.01026
-189.51	0.01381	-189.51	0.05278	-189.51	0.05002	-189.51	0.01031	-189.51	0.01024
-189.499	0.01381	-189.499	0.05289	-189.499	0.04986	-189.499	0.01031	-189.499	0.01023
-189.487	0.01381	-189.487	0.053	-189.487	0.04969	-189.487	0.01031	-189.487	0.01022
-189.476	0.0138	-189.476	0.05311	-189.476	0.04953	-189.476	0.01031	-189.476	0.01021
-189.464	0.0138	-189.464	0.05321	-189.464	0.04937	-189.464	0.01031	-189.464	0.0102
-189.453	0.0138	-189.453	0.05332	-189.453	0.04921	-189.453	0.01032	-189.453	0.01019
-189.441	0.0138	-189.441	0.05343	-189.441	0.04905	-189.441	0.01032	-189.441	0.01018
-189.43	0.0138	-189.43	0.05354	-189.43	0.04889	-189.43	0.01033	-189.43	0.01017
-189.418	0.0138	-189.418	0.05364	-189.418	0.04873	-189.418	0.01033	-189.418	0.01017
-189.407	0.0138	-189.407	0.05375	-189.407	0.04858	-189.407	0.01033	-189.407	0.01016
-189.395	0.0138	-189.395	0.05385	-189.395	0.04842	-189.395	0.01034	-189.395	0.01015
-189.384	0.01381	-189.384	0.05395	-189.384	0.04827	-189.384	0.01035	-189.384	0.01014
-189.372	0.01381	-189.372	0.05406	-189.372	0.04812	-189.372	0.01035	-189.372	0.01014
-189.36	0.01381	-189.36	0.05416	-189.36	0.04798	-189.36	0.01036	-189.36	0.01013
-189.349	0.01382	-189.349	0.05426	-189.349	0.04783	-189.349	0.01036	-189.349	0.01013
-189.337	0.01382	-189.337	0.05436	-189.337	0.04769	-189.337	0.01037	-189.337	0.01012
-189.326	0.01382	-189.326	0.05445	-189.326	0.04755	-189.326	0.01038	-189.326	0.01012
-189.314	0.01383	-189.314	0.05455	-189.314	0.04741	-189.314	0.01039	-189.314	0.01011
-189.303	0.01384	-189.303	0.05465	-189.303	0.04727	-189.303	0.0104	-189.303	0.01011
-189.291	0.01384	-189.291	0.05474	-189.291	0.04714	-189.291	0.0104	-189.291	0.01011
-189.28	0.01385	-189.28	0.05484	-189.28	0.04701	-189.28	0.01041	-189.28	0.0101
-189.268	0.01386	-189.268	0.05493	-189.268	0.04688	-189.268	0.01042	-189.268	0.0101
-189.257	0.01387	-189.257	0.05502	-189.257	0.04675	-189.257	0.01043	-189.257	0.0101
-189.245	0.01388	-189.245	0.05511	-189.245	0.04663	-189.245	0.01044	-189.245	0.0101
-189.234	0.01388	-189.234	0.0552	-189.234	0.04651	-189.234	0.01045	-189.234	0.01009
-189.222	0.01389	-189.222	0.05529	-189.222	0.04639	-189.222	0.01046	-189.222	0.01009
-189.211	0.0139	-189.211	0.05537	-189.211	0.04627	-189.211	0.01047	-189.211	0.01009
-189.199	0.01391	-189.199	0.05546	-189.199	0.04616	-189.199	0.01048	-189.199	0.01009
-189.188	0.01393	-189.188	0.05554	-189.188	0.04604	-189.188	0.01049	-189.188	0.01009
-189.176	0.01394	-189.176	0.05563	-189.176	0.04594	-189.176	0.01051	-189.176	0.01009
-189.165	0.01395	-189.165	0.05571	-189.165	0.04583	-189.165	0.01052	-189.165	0.01009
-189.153	0.01396	-189.153	0.05579	-189.153	0.04573	-189.153	0.01053	-189.153	0.01009
-189.142	0.01397	-189.142	0.05587	-189.142	0.04562	-189.142	0.01054	-189.142	0.01009
-189.13	0.01399	-189.13	0.05595	-189.13	0.04553	-189.13	0.01055	-189.13	0.01009
-189.119	0.014	-189.119	0.05602	-189.119	0.04543	-189.119	0.01057	-189.119	0.01009
-189.107	0.01401	-189.107	0.0561	-189.107	0.04533	-189.107	0.01058	-189.107	0.01009
-189.096	0.01403	-189.096	0.05617	-189.096	0.04524	-189.096	0.01059	-189.096	0.01009
-189.084	0.01404	-189.084	0.05625	-189.084	0.04515	-189.084	0.0106	-189.084	0.01009
-189.073	0.01406	-189.073	0.05632	-189.073	0.04506	-189.073	0.01062	-189.073	0.01009
-189.061	0.01407	-189.061	0.05639	-189.061	0.04498	-189.061	0.01063	-189.061	0.0101
-189.049	0.01408	-189.049	0.05646	-189.049	0.0449	-189.049	0.01064	-189.049	0.0101
-189.038	0.0141	-189.038	0.05652	-189.038	0.04481	-189.038	0.01066	-189.038	0.0101
-189.026	0.01411	-189.026	0.05659	-189.026	0.04473	-189.026	0.01067	-189.026	0.0101
-189.015	0.01413	-189.015	0.05665	-189.015	0.04466	-189.015	0.01068	-189.015	0.0101
-189.003	0.01414	-189.003	0.05672	-189.003	0.04458	-189.003	0.0107	-189.003	0.0101
-188.992	0.01416	-188.992	0.05678	-188.992	0.04451	-188.992	0.01071	-188.992	0.0101
-188.98	0.01417	-188.98	0.05684	-188.98	0.04443	-188.98	0.01072	-188.98	0.01011
-188.969	0.01419	-188.969	0.0569	-188.969	0.04436	-188.969	0.01074	-188.969	0.01011
-188.957	0.01421	-188.957	0.05696	-188.957	0.04429	-188.957	0.01075	-188.957	0.01011
-188.946	0.01422	-188.946	0.05701	-188.946	0.04422	-188.946	0.01076	-188.946	0.01011
-188.934	0.01424	-188.934	0.05707	-188.934	0.04415	-188.934	0.01078	-188.934	0.01011
-188.923	0.01425	-188.923	0.05712	-188.923	0.04409	-188.923	0.01079	-188.923	0.01012
-188.911	0.01427	-188.911	0.05717	-188.911	0.04402	-188.911	0.0108	-188.911	0.01012
-188.9	0.01428	-188.9	0.05722	-188.9	0.04396	-188.9	0.01082	-188.9	0.01012
-188.888	0.0143	-188.888	0.05727	-188.888	0.04389	-188.888	0.01083	-188.888	0.01012
-188.877	0.01431	-188.877	0.05732	-188.877	0.04383	-188.877	0.01084	-188.877	0.01013
-188.865	0.01432	-188.865	0.05737	-188.865	0.04377	-188.865	0.01086	-188.865	0.01013
-188.854	0.01434	-188.854	0.05741	-188.854	0.04371	-188.854	0.01087	-188.854	0.01013
-188.842	0.01435	-188.842	0.05746	-188.842	0.04365	-188.842	0.01088	-188.842	0.01013
-188.831	0.01437	-188.831	0.0575	-188.831	0.04359	-188.831	0.0109	-188.831	0.01013
-188.819	0.01438	-188.819	0.05754	-188.819	0.04353	-188.819	0.01091	-188.819	0.01014
-188.808	0.01439	-188.808	0.05758	-188.808	0.04347	-188.808	0.01092	-188.808	0.01014
-188.796	0.01441	-188.796	0.05762	-188.796	0.04341	-188.796	0.01094	-188.796	0.01014
-188.785	0.01442	-188.785	0.05766	-188.785	0.04335	-188.785	0.01095	-188.785	0.01014
-188.773	0.01443	-188.773	0.05769	-188.773	0.04329	-188.773	0.01096	-188.773	0.01015
-188.762	0.01444	-188.762	0.05772	-188.762	0.04323	-188.762	0.01098	-188.762	0.01015
-188.75	0.01445	-188.75	0.05776	-188.75	0.04317	-188.75	0.01099	-188.75	0.01015
-188.739	0.01446	-188.739	0.05779	-188.739	0.04311	-188.739	0.011	-188.739	0.01015
-188.727	0.01448	-188.727	0.05782	-188.727	0.04305	-188.727	0.01101	-188.727	0.01015
-188.715	0.01449	-188.715	0.05785	-188.715	0.04299	-188.715	0.01103	-188.715	0.01016
-188.704	0.01449	-188.704	0.05787	-188.704	0.04293	-188.704	0.01104	-188.704	0.01016
-188.692	0.0145	-188.692	0.0579	-188.692	0.04287	-188.692	0.01105	-188.692	0.01016
-188.681	0.01451	-188.681	0.05792	-188.681	0.04281	-188.681	0.01106	-188.681	0.01016
-188.669	0.01452	-188.669	0.05795	-188.669	0.04275	-188.669	0.01108	-188.669	0.01016
-188.658	0.01453	-188.658	0.05797	-188.658	0.04269	-188.658	0.01109	-188.658	0.01017
-188.646	0.01454	-188.646	0.05799	-188.646	0.04262	-188.646	0.0111	-188.646	0.01017
-188.635	0.01454	-188.635	0.05801	-188.635	0.04256	-188.635	0.01111	-188.635	0.01017
-188.623	0.01455	-188.623	0.05802	-188.623	0.0425	-188.623	0.01112	-188.623	0.01017
-188.612	0.01455	-188.612	0.05804	-188.612	0.04243	-188.612	0.01114	-188.612	0.01017
-188.6	0.01456	-188.6	0.05805	-188.6	0.04237	-188.6	0.01115	-188.6	0.01017
-188.589	0.01456	-188.589	0.05806	-188.589	0.0423	-188.589	0.01116	-188.589	0.01018
-188.577	0.01457	-188.577	0.05808	-188.577	0.04224	-188.577	0.01117	-188.577	0.01018
-188.566	0.01457	-188.566	0.05809	-188.566	0.04217	-188.566	0.01118	-188.566	0.01018
-188.554	0.01458	-188.554	0.05809	-188.554	0.0421	-188.554	0.0112	-188.554	0.01018
-188.543	0.01458	-188.543	0.0581	-188.543	0.04203	-188.543	0.01121	-188.543	0.01018
-188.531	0.01458	-188.531	0.05811	-188.531	0.04197	-188.531	0.01122	-188.531	0.01018
-188.52	0.01458	-188.52	0.05811	-188.52	0.0419	-188.52	0.01123	-188.52	0.01018
-188.508	0.01458	-188.508	0.05812	-188.508	0.04183	-188.508	0.01125	-188.508	0.01018
-188.497	0.01458	-188.497	0.05812	-188.497	0.04175	-188.497	0.01126	-188.497	0.01018
-188.485	0.01458	-188.485	0.05812	-188.485	0.04168	-188.485	0.01127	-188.485	0.01018
-188.474	0.01458	-188.474	0.05812	-188.474	0.04161	-188.474	0.01128	-188.474	0.01019
-188.462	0.01458	-188.462	0.05811	-188.462	0.04154	-188.462	0.0113	-188.462	0.01019
-188.451	0.01458	-188.451	0.05811	-188.451	0.04146	-188.451	0.01131	-188.451	0.01019
-188.439	0.01458	-188.439	0.0581	-188.439	0.04139	-188.439	0.01132	-188.439	0.01019
-188.428	0.01457	-188.428	0.0581	-188.428	0.04132	-188.428	0.01133	-188.428	0.01019
-188.416	0.01457	-188.416	0.05809	-188.416	0.04124	-188.416	0.01135	-188.416	0.01019
-188.405	0.01457	-188.405	0.05808	-188.405	0.04117	-188.405	0.01136	-188.405	0.01019
-188.393	0.01456	-188.393	0.05807	-188.393	0.04109	-188.393	0.01137	-188.393	0.01019
-188.381	0.01456	-188.381	0.05806	-188.381	0.04101	-188.381	0.01139	-188.381	0.01019
-188.37	0.01455	-188.37	0.05804	-188.37	0.04094	-188.37	0.0114	-188.37	0.01018
-188.358	0.01455	-188.358	0.05803	-188.358	0.04086	-188.358	0.01141	-188.358	0.01018
-188.347	0.01454	-188.347	0.05801	-188.347	0.04078	-188.347	0.01143	-188.347	0.01018
-188.335	0.01453	-188.335	0.058	-188.335	0.04071	-188.335	0.01144	-188.335	0.01018
-188.324	0.01453	-188.324	0.05798	-188.324	0.04063	-188.324	0.01146	-188.324	0.01018
-188.312	0.01452	-188.312	0.05796	-188.312	0.04055	-188.312	0.01147	-188.312	0.01018
-188.301	0.01451	-188.301	0.05794	-188.301	0.04047	-188.301	0.01149	-188.301	0.01018
-188.289	0.0145	-188.289	0.05791	-188.289	0.0404	-188.289	0.0115	-188.289	0.01018
-188.278	0.01449	-188.278	0.05789	-188.278	0.04032	-188.278	0.01152	-188.278	0.01018
-188.266	0.01449	-188.266	0.05786	-188.266	0.04024	-188.266	0.01153	-188.266	0.01018
-188.255	0.01448	-188.255	0.05784	-188.255	0.04017	-188.255	0.01155	-188.255	0.01017
-188.243	0.01447	-188.243	0.05781	-188.243	0.04009	-188.243	0.01157	-188.243	0.01017
-188.232	0.01446	-188.232	0.05778	-188.232	0.04002	-188.232	0.01158	-188.232	0.01017
-188.22	0.01445	-188.22	0.05775	-188.22	0.03994	-188.22	0.0116	-188.22	0.01017
-188.209	0.01444	-188.209	0.05772	-188.209	0.03987	-188.209	0.01162	-188.209	0.01017
-188.197	0.01443	-188.197	0.05769	-188.197	0.0398	-188.197	0.01163	-188.197	0.01016
-188.186	0.01441	-188.186	0.05766	-188.186	0.03973	-188.186	0.01165	-188.186	0.01016
-188.174	0.0144	-188.174	0.05762	-188.174	0.03965	-188.174	0.01167	-188.174	0.01016
-188.163	0.01439	-188.163	0.05759	-188.163	0.03959	-188.163	0.01169	-188.163	0.01016
-188.151	0.01438	-188.151	0.05755	-188.151	0.03952	-188.151	0.01171	-188.151	0.01016
-188.14	0.01437	-188.14	0.05751	-188.14	0.03945	-188.14	0.01173	-188.14	0.01015
-188.128	0.01435	-188.128	0.05747	-188.128	0.03938	-188.128	0.01174	-188.128	0.01015
-188.117	0.01434	-188.117	0.05743	-188.117	0.03932	-188.117	0.01176	-188.117	0.01015
-188.105	0.01433	-188.105	0.05739	-188.105	0.03926	-188.105	0.01178	-188.105	0.01014
-188.094	0.01432	-188.094	0.05735	-188.094	0.0392	-188.094	0.0118	-188.094	0.01014
-188.082	0.0143	-188.082	0.05731	-188.082	0.03914	-188.082	0.01182	-188.082	0.01014
-188.07	0.01429	-188.07	0.05727	-188.07	0.03908	-188.07	0.01184	-188.07	0.01013
-188.059	0.01427	-188.059	0.05723	-188.059	0.03903	-188.059	0.01186	-188.059	0.01013
-188.047	0.01426	-188.047	0.05718	-188.047	0.03898	-188.047	0.01188	-188.047	0.01013
-188.036	0.01425	-188.036	0.05714	-188.036	0.03893	-188.036	0.01191	-188.036	0.01012
-188.024	0.01423	-188.024	0.0571	-188.024	0.03888	-188.024	0.01193	-188.024	0.01012
-188.013	0.01422	-188.013	0.05705	-188.013	0.03883	-188.013	0.01195	-188.013	0.01011
-188.001	0.0142	-188.001	0.05701	-188.001	0.03879	-188.001	0.01197	-188.001	0.01011
-187.99	0.01419	-187.99	0.05696	-187.99	0.03875	-187.99	0.01199	-187.99	0.01011
-187.978	0.01417	-187.978	0.05692	-187.978	0.03871	-187.978	0.01201	-187.978	0.0101
-187.967	0.01416	-187.967	0.05687	-187.967	0.03867	-187.967	0.01204	-187.967	0.0101
-187.955	0.01414	-187.955	0.05683	-187.955	0.03864	-187.955	0.01206	-187.955	0.01009
-187.944	0.01413	-187.944	0.05678	-187.944	0.03861	-187.944	0.01208	-187.944	0.01009
-187.932	0.01411	-187.932	0.05674	-187.932	0.03859	-187.932	0.0121	-187.932	0.01008
-187.921	0.0141	-187.921	0.0567	-187.921	0.03856	-187.921	0.01213	-187.921	0.01007
-187.909	0.01408	-187.909	0.05665	-187.909	0.03854	-187.909	0.01215	-187.909	0.01007
-187.898	0.01406	-187.898	0.05661	-187.898	0.03853	-187.898	0.01217	-187.898	0.01006
-187.886	0.01405	-187.886	0.05657	-187.886	0.03851	-187.886	0.0122	-187.886	0.01006
-187.875	0.01403	-187.875	0.05653	-187.875	0.0385	-187.875	0.01222	-187.875	0.01005
-187.863	0.01401	-187.863	0.05649	-187.863	0.03849	-187.863	0.01224	-187.863	0.01004
-187.852	0.014	-187.852	0.05645	-187.852	0.03849	-187.852	0.01226	-187.852	0.01004
-187.84	0.01398	-187.84	0.05641	-187.84	0.03849	-187.84	0.01229	-187.84	0.01003
-187.829	0.01396	-187.829	0.05637	-187.829	0.03849	-187.829	0.01231	-187.829	0.01002
-187.817	0.01395	-187.817	0.05634	-187.817	0.0385	-187.817	0.01233	-187.817	0.01001
-187.806	0.01393	-187.806	0.0563	-187.806	0.03851	-187.806	0.01236	-187.806	0.01001
-187.794	0.01391	-187.794	0.05627	-187.794	0.03853	-187.794	0.01238	-187.794	0.01
-187.783	0.01389	-187.783	0.05624	-187.783	0.03855	-187.783	0.0124	-187.783	0.00999
-187.771	0.01387	-187.771	0.05621	-187.771	0.03857	-187.771	0.01242	-187.771	0.00998
-187.76	0.01386	-187.76	0.05618	-187.76	0.03859	-187.76	0.01244	-187.76	0.00997
-187.748	0.01384	-187.748	0.05615	-187.748	0.03862	-187.748	0.01247	-187.748	0.00996
-187.736	0.01382	-187.736	0.05612	-187.736	0.03866	-187.736	0.01249	-187.736	0.00995
-187.725	0.0138	-187.725	0.0561	-187.725	0.0387	-187.725	0.01251	-187.725	0.00994
-187.713	0.01378	-187.713	0.05608	-187.713	0.03874	-187.713	0.01253	-187.713	0.00993
-187.702	0.01376	-187.702	0.05606	-187.702	0.03878	-187.702	0.01255	-187.702	0.00992
-187.69	0.01374	-187.69	0.05604	-187.69	0.03884	-187.69	0.01257	-187.69	0.00991
-187.679	0.01372	-187.679	0.05602	-187.679	0.03889	-187.679	0.01259	-187.679	0.0099
-187.667	0.0137	-187.667	0.05601	-187.667	0.03895	-187.667	0.01261	-187.667	0.00989
-187.656	0.01368	-187.656	0.05599	-187.656	0.03901	-187.656	0.01263	-187.656	0.00988
-187.644	0.01366	-187.644	0.05598	-187.644	0.03908	-187.644	0.01265	-187.644	0.00987
-187.633	0.01363	-187.633	0.05597	-187.633	0.03915	-187.633	0.01267	-187.633	0.00985
-187.621	0.01361	-187.621	0.05596	-187.621	0.03922	-187.621	0.01269	-187.621	0.00984
-187.61	0.01359	-187.61	0.05596	-187.61	0.0393	-187.61	0.0127	-187.61	0.00983
-187.598	0.01357	-187.598	0.05595	-187.598	0.03938	-187.598	0.01272	-187.598	0.00982
-187.587	0.01354	-187.587	0.05595	-187.587	0.03947	-187.587	0.01274	-187.587	0.0098
-187.575	0.01352	-187.575	0.05595	-187.575	0.03956	-187.575	0.01275	-187.575	0.00979
-187.564	0.0135	-187.564	0.05595	-187.564	0.03966	-187.564	0.01277	-187.564	0.00978
-187.552	0.01347	-187.552	0.05596	-187.552	0.03976	-187.552	0.01278	-187.552	0.00976
-187.541	0.01345	-187.541	0.05596	-187.541	0.03986	-187.541	0.0128	-187.541	0.00975
-187.529	0.01342	-187.529	0.05597	-187.529	0.03997	-187.529	0.01281	-187.529	0.00973
-187.518	0.0134	-187.518	0.05598	-187.518	0.04008	-187.518	0.01283	-187.518	0.00972
-187.506	0.01337	-187.506	0.05599	-187.506	0.04019	-187.506	0.01284	-187.506	0.0097
-187.495	0.01335	-187.495	0.056	-187.495	0.04031	-187.495	0.01285	-187.495	0.00969
-187.483	0.01332	-187.483	0.05601	-187.483	0.04044	-187.483	0.01286	-187.483	0.00967
-187.472	0.0133	-187.472	0.05602	-187.472	0.04057	-187.472	0.01287	-187.472	0.00966
-187.46	0.01327	-187.46	0.05604	-187.46	0.0407	-187.46	0.01288	-187.46	0.00964
-187.449	0.01324	-187.449	0.05606	-187.449	0.04083	-187.449	0.01289	-187.449	0.00962
-187.437	0.01321	-187.437	0.05607	-187.437	0.04097	-187.437	0.0129	-187.437	0.00961
-187.425	0.01319	-187.425	0.05609	-187.425	0.04112	-187.425	0.01291	-187.425	0.00959
-187.414	0.01316	-187.414	0.05611	-187.414	0.04126	-187.414	0.01291	-187.414	0.00957
-187.402	0.01313	-187.402	0.05613	-187.402	0.04141	-187.402	0.01292	-187.402	0.00955
-187.391	0.0131	-187.391	0.05615	-187.391	0.04157	-187.391	0.01292	-187.391	0.00954
-187.379	0.01307	-187.379	0.05618	-187.379	0.04173	-187.379	0.01293	-187.379	0.00952
-187.368	0.01304	-187.368	0.0562	-187.368	0.04189	-187.368	0.01293	-187.368	0.0095
-187.356	0.01301	-187.356	0.05622	-187.356	0.04205	-187.356	0.01294	-187.356	0.00948
-187.345	0.01298	-187.345	0.05625	-187.345	0.04222	-187.345	0.01294	-187.345	0.00946
-187.333	0.01295	-187.333	0.05627	-187.333	0.04239	-187.333	0.01294	-187.333	0.00944
-187.322	0.01292	-187.322	0.05629	-187.322	0.04257	-187.322	0.01294	-187.322	0.00943
-187.31	0.01289	-187.31	0.05632	-187.31	0.04275	-187.31	0.01294	-187.31	0.00941
-187.299	0.01286	-187.299	0.05634	-187.299	0.04293	-187.299	0.01294	-187.299	0.00939
-187.287	0.01283	-187.287	0.05637	-187.287	0.04312	-187.287	0.01293	-187.287	0.00937
-187.276	0.0128	-187.276	0.05639	-187.276	0.04331	-187.276	0.01293	-187.276	0.00935
-187.264	0.01277	-187.264	0.05642	-187.264	0.0435	-187.264	0.01292	-187.264	0.00933
-187.253	0.01273	-187.253	0.05644	-187.253	0.04369	-187.253	0.01292	-187.253	0.00931
-187.241	0.0127	-187.241	0.05646	-187.241	0.04389	-187.241	0.01291	-187.241	0.00929
-187.23	0.01267	-187.23	0.05649	-187.23	0.04409	-187.23	0.01291	-187.23	0.00927
-187.218	0.01264	-187.218	0.05651	-187.218	0.04429	-187.218	0.0129	-187.218	0.00925
-187.207	0.01261	-187.207	0.05653	-187.207	0.0445	-187.207	0.01289	-187.207	0.00923
-187.195	0.01257	-187.195	0.05655	-187.195	0.04471	-187.195	0.01288	-187.195	0.00921
-187.184	0.01254	-187.184	0.05658	-187.184	0.04492	-187.184	0.01287	-187.184	0.00919
-187.172	0.01251	-187.172	0.0566	-187.172	0.04513	-187.172	0.01285	-187.172	0.00917
-187.161	0.01248	-187.161	0.05662	-187.161	0.04534	-187.161	0.01284	-187.161	0.00915
-187.149	0.01244	-187.149	0.05663	-187.149	0.04556	-187.149	0.01283	-187.149	0.00913
-187.138	0.01241	-187.138	0.05665	-187.138	0.04578	-187.138	0.01281	-187.138	0.00911
-187.126	0.01238	-187.126	0.05667	-187.126	0.046	-187.126	0.0128	-187.126	0.00909
-187.115	0.01235	-187.115	0.05668	-187.115	0.04622	-187.115	0.01278	-187.115	0.00907
-187.103	0.01232	-187.103	0.0567	-187.103	0.04645	-187.103	0.01276	-187.103	0.00905
-187.091	0.01228	-187.091	0.05671	-187.091	0.04667	-187.091	0.01274	-187.091	0.00903
-187.08	0.01225	-187.08	0.05673	-187.08	0.0469	-187.08	0.01272	-187.08	0.00901
-187.068	0.01222	-187.068	0.05674	-187.068	0.04713	-187.068	0.0127	-187.068	0.00899
-187.057	0.01219	-187.057	0.05675	-187.057	0.04736	-187.057	0.01268	-187.057	0.00897
-187.045	0.01216	-187.045	0.05676	-187.045	0.04759	-187.045	0.01265	-187.045	0.00895
-187.034	0.01213	-187.034	0.05677	-187.034	0.04782	-187.034	0.01263	-187.034	0.00893
-187.022	0.0121	-187.022	0.05677	-187.022	0.04805	-187.022	0.0126	-187.022	0.00891
-187.011	0.01206	-187.011	0.05678	-187.011	0.04828	-187.011	0.01258	-187.011	0.00889
-186.999	0.01203	-186.999	0.05679	-186.999	0.04851	-186.999	0.01255	-186.999	0.00887
-186.988	0.012	-186.988	0.05679	-186.988	0.04874	-186.988	0.01252	-186.988	0.00885
-186.976	0.01198	-186.976	0.05679	-186.976	0.04897	-186.976	0.01249	-186.976	0.00883
-186.965	0.01195	-186.965	0.05679	-186.965	0.04921	-186.965	0.01246	-186.965	0.00881
-186.953	0.01192	-186.953	0.0568	-186.953	0.04944	-186.953	0.01243	-186.953	0.00879
-186.942	0.01189	-186.942	0.05679	-186.942	0.04967	-186.942	0.0124	-186.942	0.00878
-186.93	0.01186	-186.93	0.05679	-186.93	0.0499	-186.93	0.01236	-186.93	0.00876
-186.919	0.01183	-186.919	0.05679	-186.919	0.05013	-186.919	0.01233	-186.919	0.00874
-186.907	0.01181	-186.907	0.05679	-186.907	0.05035	-186.907	0.01229	-186.907	0.00872
-186.896	0.01178	-186.896	0.05678	-186.896	0.05058	-186.896	0.01226	-186.896	0.0087
-186.884	0.01175	-186.884	0.05678	-186.884	0.05081	-186.884	0.01222	-186.884	0.00869
-186.873	0.01173	-186.873	0.05677	-186.873	0.05103	-186.873	0.01218	-186.873	0.00867
-186.861	0.0117	-186.861	0.05677	-186.861	0.05126	-186.861	0.01214	-186.861	0.00865
-186.85	0.01168	-186.85	0.05676	-186.85	0.05148	-186.85	0.0121	-186.85	0.00863
-186.838	0.01166	-186.838	0.05675	-186.838	0.0517	-186.838	0.01206	-186.838	0.00862
-186.827	0.01163	-186.827	0.05674	-186.827	0.05191	-186.827	0.01202	-186.827	0.0086
-186.815	0.01161	-186.815	0.05673	-186.815	0.05213	-186.815	0.01197	-186.815	0.00859
-186.804	0.01159	-186.804	0.05672	-186.804	0.05234	-186.804	0.01193	-186.804	0.00857
-186.792	0.01157	-186.792	0.05671	-186.792	0.05255	-186.792	0.01189	-186.792	0.00855
-186.781	0.01155	-186.781	0.0567	-186.781	0.05276	-186.781	0.01184	-186.781	0.00854
-186.769	0.01153	-186.769	0.05669	-186.769	0.05297	-186.769	0.01179	-186.769	0.00852
-186.757	0.01151	-186.757	0.05667	-186.757	0.05317	-186.757	0.01175	-186.757	0.00851
-186.746	0.01149	-186.746	0.05666	-186.746	0.05337	-186.746	0.0117	-186.746	0.0085
-186.734	0.01147	-186.734	0.05665	-186.734	0.05357	-186.734	0.01165	-186.734	0.00848
-186.723	0.01146	-186.723	0.05663	-186.723	0.05376	-186.723	0.0116	-186.723	0.00847
-186.711	0.01144	-186.711	0.05662	-186.711	0.05395	-186.711	0.01155	-186.711	0.00845
-186.7	0.01143	-186.7	0.0566	-186.7	0.05414	-186.7	0.0115	-186.7	0.00844
-186.688	0.01141	-186.688	0.05659	-186.688	0.05433	-186.688	0.01145	-186.688	0.00843
-186.677	0.0114	-186.677	0.05657	-186.677	0.05451	-186.677	0.0114	-186.677	0.00842
-186.665	0.01139	-186.665	0.05656	-186.665	0.05469	-186.665	0.01135	-186.665	0.0084
-186.654	0.01138	-186.654	0.05654	-186.654	0.05486	-186.654	0.01129	-186.654	0.00839
-186.642	0.01137	-186.642	0.05652	-186.642	0.05503	-186.642	0.01124	-186.642	0.00838
-186.631	0.01136	-186.631	0.05651	-186.631	0.0552	-186.631	0.01119	-186.631	0.00837
-186.619	0.01135	-186.619	0.05649	-186.619	0.05536	-186.619	0.01113	-186.619	0.00836
-186.608	0.01134	-186.608	0.05647	-186.608	0.05552	-186.608	0.01108	-186.608	0.00835
-186.596	0.01133	-186.596	0.05646	-186.596	0.05568	-186.596	0.01102	-186.596	0.00834
-186.585	0.01133	-186.585	0.05644	-186.585	0.05583	-186.585	0.01096	-186.585	0.00833
-186.573	0.01132	-186.573	0.05642	-186.573	0.05598	-186.573	0.01091	-186.573	0.00832
-186.562	0.01131	-186.562	0.0564	-186.562	0.05613	-186.562	0.01085	-186.562	0.00831
-186.55	0.01131	-186.55	0.05639	-186.55	0.05627	-186.55	0.01079	-186.55	0.0083
-186.539	0.01131	-186.539	0.05637	-186.539	0.05641	-186.539	0.01074	-186.539	0.00829
-186.527	0.0113	-186.527	0.05635	-186.527	0.05654	-186.527	0.01068	-186.527	0.00828
-186.516	0.0113	-186.516	0.05633	-186.516	0.05667	-186.516	0.01062	-186.516	0.00828
-186.504	0.0113	-186.504	0.05632	-186.504	0.0568	-186.504	0.01056	-186.504	0.00827
-186.493	0.0113	-186.493	0.0563	-186.493	0.05693	-186.493	0.01051	-186.493	0.00826
-186.481	0.0113	-186.481	0.05628	-186.481	0.05705	-186.481	0.01045	-186.481	0.00826
-186.47	0.0113	-186.47	0.05626	-186.47	0.05716	-186.47	0.01039	-186.47	0.00825
-186.458	0.0113	-186.458	0.05624	-186.458	0.05727	-186.458	0.01033	-186.458	0.00824
-186.446	0.01131	-186.446	0.05622	-186.446	0.05738	-186.446	0.01027	-186.446	0.00824
-186.435	0.01131	-186.435	0.05621	-186.435	0.05749	-186.435	0.01021	-186.435	0.00823
-186.423	0.01131	-186.423	0.05619	-186.423	0.05759	-186.423	0.01016	-186.423	0.00823
-186.412	0.01132	-186.412	0.05617	-186.412	0.05769	-186.412	0.0101	-186.412	0.00823
-186.4	0.01132	-186.4	0.05615	-186.4	0.05778	-186.4	0.01004	-186.4	0.00822
-186.389	0.01133	-186.389	0.05613	-186.389	0.05788	-186.389	0.00998	-186.389	0.00822
-186.377	0.01133	-186.377	0.05611	-186.377	0.05797	-186.377	0.00992	-186.377	0.00822
-186.366	0.01134	-186.366	0.05609	-186.366	0.05805	-186.366	0.00987	-186.366	0.00821
-186.354	0.01135	-186.354	0.05607	-186.354	0.05813	-186.354	0.00981	-186.354	0.00821
-186.343	0.01135	-186.343	0.05605	-186.343	0.05821	-186.343	0.00975	-186.343	0.00821
-186.331	0.01136	-186.331	0.05603	-186.331	0.05829	-186.331	0.00969	-186.331	0.00821
-186.32	0.01137	-186.32	0.05601	-186.32	0.05836	-186.32	0.00964	-186.32	0.00821
-186.308	0.01137	-186.308	0.05599	-186.308	0.05844	-186.308	0.00958	-186.308	0.00821
-186.297	0.01138	-186.297	0.05596	-186.297	0.0585	-186.297	0.00952	-186.297	0.00821
-186.285	0.01139	-186.285	0.05594	-186.285	0.05857	-186.285	0.00947	-186.285	0.00821
-186.274	0.0114	-186.274	0.05592	-186.274	0.05863	-186.274	0.00941	-186.274	0.00821
-186.262	0.01141	-186.262	0.05589	-186.262	0.05869	-186.262	0.00936	-186.262	0.00821
-186.251	0.01141	-186.251	0.05587	-186.251	0.05875	-186.251	0.0093	-186.251	0.00822
-186.239	0.01142	-186.239	0.05585	-186.239	0.05881	-186.239	0.00925	-186.239	0.00822
-186.228	0.01143	-186.228	0.05582	-186.228	0.05886	-186.228	0.00919	-186.228	0.00822
-186.216	0.01144	-186.216	0.05579	-186.216	0.05891	-186.216	0.00914	-186.216	0.00823
-186.205	0.01145	-186.205	0.05577	-186.205	0.05896	-186.205	0.00909	-186.205	0.00823
-186.193	0.01145	-186.193	0.05574	-186.193	0.05901	-186.193	0.00904	-186.193	0.00824
-186.182	0.01146	-186.182	0.05571	-186.182	0.05906	-186.182	0.00898	-186.182	0.00824
-186.17	0.01147	-186.17	0.05568	-186.17	0.0591	-186.17	0.00893	-186.17	0.00825
-186.159	0.01148	-186.159	0.05565	-186.159	0.05914	-186.159	0.00888	-186.159	0.00825
-186.147	0.01148	-186.147	0.05562	-186.147	0.05918	-186.147	0.00883	-186.147	0.00826
-186.136	0.01149	-186.136	0.05559	-186.136	0.05922	-186.136	0.00878	-186.136	0.00827
-186.124	0.01149	-186.124	0.05556	-186.124	0.05926	-186.124	0.00873	-186.124	0.00827
-186.112	0.0115	-186.112	0.05552	-186.112	0.0593	-186.112	0.00869	-186.112	0.00828
-186.101	0.0115	-186.101	0.05549	-186.101	0.05933	-186.101	0.00864	-186.101	0.00829
-186.089	0.01151	-186.089	0.05545	-186.089	0.05937	-186.089	0.00859	-186.089	0.0083
-186.078	0.01151	-186.078	0.05542	-186.078	0.0594	-186.078	0.00855	-186.078	0.00831
-186.066	0.01152	-186.066	0.05538	-186.066	0.05943	-186.066	0.0085	-186.066	0.00832
-186.055	0.01152	-186.055	0.05534	-186.055	0.05946	-186.055	0.00846	-186.055	0.00833
-186.043	0.01152	-186.043	0.0553	-186.043	0.05949	-186.043	0.00841	-186.043	0.00834
-186.032	0.01152	-186.032	0.05526	-186.032	0.05952	-186.032	0.00837	-186.032	0.00836
-186.02	0.01152	-186.02	0.05522	-186.02	0.05955	-186.02	0.00833	-186.02	0.00837
-186.009	0.01152	-186.009	0.05517	-186.009	0.05958	-186.009	0.00828	-186.009	0.00838
-185.997	0.01152	-185.997	0.05513	-185.997	0.05961	-185.997	0.00824	-185.997	0.0084
-185.986	0.01152	-185.986	0.05508	-185.986	0.05963	-185.986	0.0082	-185.986	0.00841
-185.974	0.01152	-185.974	0.05503	-185.974	0.05966	-185.974	0.00816	-185.974	0.00843
-185.963	0.01152	-185.963	0.05498	-185.963	0.05969	-185.963	0.00812	-185.963	0.00844
-185.951	0.01152	-185.951	0.05493	-185.951	0.05971	-185.951	0.00809	-185.951	0.00846
-185.94	0.01151	-185.94	0.05488	-185.94	0.05974	-185.94	0.00805	-185.94	0.00847
-185.928	0.01151	-185.928	0.05483	-185.928	0.05976	-185.928	0.00801	-185.928	0.00849
-185.917	0.0115	-185.917	0.05478	-185.917	0.05979	-185.917	0.00798	-185.917	0.00851
-185.905	0.01149	-185.905	0.05472	-185.905	0.05982	-185.905	0.00794	-185.905	0.00852
-185.894	0.01149	-185.894	0.05466	-185.894	0.05984	-185.894	0.00791	-185.894	0.00854
-185.882	0.01148	-185.882	0.0546	-185.882	0.05987	-185.882	0.00787	-185.882	0.00856
-185.871	0.01147	-185.871	0.05455	-185.871	0.0599	-185.871	0.00784	-185.871	0.00858
-185.859	0.01146	-185.859	0.05448	-185.859	0.05992	-185.859	0.00781	-185.859	0.0086
-185.848	0.01145	-185.848	0.05442	-185.848	0.05995	-185.848	0.00778	-185.848	0.00862
-185.836	0.01143	-185.836	0.05436	-185.836	0.05998	-185.836	0.00774	-185.836	0.00864
-185.825	0.01142	-185.825	0.05429	-185.825	0.06001	-185.825	0.00771	-185.825	0.00866
-185.813	0.01141	-185.813	0.05423	-185.813	0.06004	-185.813	0.00768	-185.813	0.00868
-185.801	0.01139	-185.801	0.05416	-185.801	0.06006	-185.801	0.00765	-185.801	0.00871
-185.79	0.01138	-185.79	0.05409	-185.79	0.06009	-185.79	0.00763	-185.79	0.00873
-185.778	0.01136	-185.778	0.05402	-185.778	0.06012	-185.778	0.0076	-185.778	0.00875
-185.767	0.01134	-185.767	0.05395	-185.767	0.06016	-185.767	0.00757	-185.767	0.00877
-185.755	0.01133	-185.755	0.05388	-185.755	0.06019	-185.755	0.00754	-185.755	0.0088
-185.744	0.01131	-185.744	0.05381	-185.744	0.06022	-185.744	0.00752	-185.744	0.00882
-185.732	0.01129	-185.732	0.05373	-185.732	0.06025	-185.732	0.00749	-185.732	0.00885
-185.721	0.01127	-185.721	0.05366	-185.721	0.06029	-185.721	0.00747	-185.721	0.00887
-185.709	0.01124	-185.709	0.05358	-185.709	0.06032	-185.709	0.00744	-185.709	0.0089
-185.698	0.01122	-185.698	0.0535	-185.698	0.06036	-185.698	0.00742	-185.698	0.00892
-185.686	0.0112	-185.686	0.05343	-185.686	0.06039	-185.686	0.00739	-185.686	0.00895
-185.675	0.01117	-185.675	0.05335	-185.675	0.06043	-185.675	0.00737	-185.675	0.00897
-185.663	0.01115	-185.663	0.05327	-185.663	0.06047	-185.663	0.00735	-185.663	0.009
-185.652	0.01112	-185.652	0.05319	-185.652	0.06051	-185.652	0.00733	-185.652	0.00903
-185.64	0.0111	-185.64	0.05311	-185.64	0.06055	-185.64	0.0073	-185.64	0.00905
-185.629	0.01107	-185.629	0.05303	-185.629	0.06059	-185.629	0.00728	-185.629	0.00908
-185.617	0.01104	-185.617	0.05295	-185.617	0.06063	-185.617	0.00726	-185.617	0.00911
-185.606	0.01102	-185.606	0.05286	-185.606	0.06067	-185.606	0.00724	-185.606	0.00914
-185.594	0.01099	-185.594	0.05278	-185.594	0.06071	-185.594	0.00722	-185.594	0.00916
-185.583	0.01096	-185.583	0.0527	-185.583	0.06076	-185.583	0.0072	-185.583	0.00919
-185.571	0.01093	-185.571	0.05262	-185.571	0.0608	-185.571	0.00718	-185.571	0.00922
-185.56	0.0109	-185.56	0.05253	-185.56	0.06085	-185.56	0.00716	-185.56	0.00925
-185.548	0.01087	-185.548	0.05245	-185.548	0.06089	-185.548	0.00714	-185.548	0.00928
-185.537	0.01084	-185.537	0.05237	-185.537	0.06094	-185.537	0.00712	-185.537	0.00931
-185.525	0.0108	-185.525	0.05229	-185.525	0.06099	-185.525	0.0071	-185.525	0.00933
-185.514	0.01077	-185.514	0.0522	-185.514	0.06104	-185.514	0.00709	-185.514	0.00936
-185.502	0.01074	-185.502	0.05212	-185.502	0.06109	-185.502	0.00707	-185.502	0.00939
-185.491	0.01071	-185.491	0.05204	-185.491	0.06114	-185.491	0.00705	-185.491	0.00942
-185.479	0.01067	-185.479	0.05196	-185.479	0.06119	-185.479	0.00703	-185.479	0.00945
-185.467	0.01064	-185.467	0.05188	-185.467	0.06124	-185.467	0.00701	-185.467	0.00948
-185.456	0.01061	-185.456	0.0518	-185.456	0.06129	-185.456	0.00699	-185.456	0.00951
-185.444	0.01058	-185.444	0.05172	-185.444	0.06134	-185.444	0.00698	-185.444	0.00954
-185.433	0.01054	-185.433	0.05164	-185.433	0.06139	-185.433	0.00696	-185.433	0.00957
-185.421	0.01051	-185.421	0.05156	-185.421	0.06145	-185.421	0.00694	-185.421	0.0096
-185.41	0.01048	-185.41	0.05149	-185.41	0.0615	-185.41	0.00692	-185.41	0.00963
-185.398	0.01044	-185.398	0.05141	-185.398	0.06155	-185.398	0.0069	-185.398	0.00965
-185.387	0.01041	-185.387	0.05133	-185.387	0.06161	-185.387	0.00689	-185.387	0.00968
-185.375	0.01038	-185.375	0.05126	-185.375	0.06166	-185.375	0.00687	-185.375	0.00971
-185.364	0.01034	-185.364	0.05119	-185.364	0.06172	-185.364	0.00685	-185.364	0.00974
-185.352	0.01031	-185.352	0.05112	-185.352	0.06177	-185.352	0.00683	-185.352	0.00977
-185.341	0.01028	-185.341	0.05105	-185.341	0.06183	-185.341	0.00681	-185.341	0.0098
-185.329	0.01025	-185.329	0.05098	-185.329	0.06188	-185.329	0.00679	-185.329	0.00983
-185.318	0.01022	-185.318	0.05091	-185.318	0.06194	-185.318	0.00678	-185.318	0.00985
-185.306	0.01018	-185.306	0.05085	-185.306	0.06199	-185.306	0.00676	-185.306	0.00988
-185.295	0.01015	-185.295	0.05079	-185.295	0.06205	-185.295	0.00674	-185.295	0.00991
-185.283	0.01012	-185.283	0.05072	-185.283	0.0621	-185.283	0.00672	-185.283	0.00994
-185.272	0.01009	-185.272	0.05066	-185.272	0.06216	-185.272	0.0067	-185.272	0.00997
-185.26	0.01006	-185.26	0.05061	-185.26	0.06221	-185.26	0.00668	-185.26	0.00999
-185.249	0.01004	-185.249	0.05055	-185.249	0.06227	-185.249	0.00666	-185.249	0.01002
-185.237	0.01001	-185.237	0.0505	-185.237	0.06232	-185.237	0.00664	-185.237	0.01005
-185.226	0.00998	-185.226	0.05044	-185.226	0.06238	-185.226	0.00662	-185.226	0.01007
-185.214	0.00995	-185.214	0.05039	-185.214	0.06243	-185.214	0.0066	-185.214	0.0101
-185.203	0.00993	-185.203	0.05035	-185.203	0.06248	-185.203	0.00658	-185.203	0.01012
-185.191	0.0099	-185.191	0.0503	-185.191	0.06254	-185.191	0.00656	-185.191	0.01015
-185.18	0.00988	-185.18	0.05026	-185.18	0.06259	-185.18	0.00654	-185.18	0.01018
-185.168	0.00986	-185.168	0.05021	-185.168	0.06264	-185.168	0.00652	-185.168	0.0102
-185.157	0.00984	-185.157	0.05017	-185.157	0.06269	-185.157	0.00649	-185.157	0.01023
-185.145	0.00981	-185.145	0.05014	-185.145	0.06274	-185.145	0.00647	-185.145	0.01025
-185.133	0.00979	-185.133	0.0501	-185.133	0.06279	-185.133	0.00645	-185.133	0.01027
-185.122	0.00978	-185.122	0.05007	-185.122	0.06284	-185.122	0.00643	-185.122	0.0103
-185.11	0.00976	-185.11	0.05004	-185.11	0.06289	-185.11	0.0064	-185.11	0.01032
-185.099	0.00974	-185.099	0.05001	-185.099	0.06293	-185.099	0.00638	-185.099	0.01034
-185.087	0.00972	-185.087	0.04999	-185.087	0.06298	-185.087	0.00636	-185.087	0.01037
-185.076	0.00971	-185.076	0.04996	-185.076	0.06302	-185.076	0.00633	-185.076	0.01039
-185.064	0.0097	-185.064	0.04994	-185.064	0.06307	-185.064	0.00631	-185.064	0.01041
-185.053	0.00968	-185.053	0.04992	-185.053	0.06311	-185.053	0.00629	-185.053	0.01043
-185.041	0.00967	-185.041	0.04991	-185.041	0.06315	-185.041	0.00626	-185.041	0.01045
-185.03	0.00966	-185.03	0.04989	-185.03	0.06319	-185.03	0.00624	-185.03	0.01048
-185.018	0.00965	-185.018	0.04988	-185.018	0.06323	-185.018	0.00621	-185.018	0.0105
-185.007	0.00964	-185.007	0.04987	-185.007	0.06326	-185.007	0.00619	-185.007	0.01052
-184.995	0.00964	-184.995	0.04986	-184.995	0.0633	-184.995	0.00617	-184.995	0.01054
-184.984	0.00963	-184.984	0.04986	-184.984	0.06333	-184.984	0.00614	-184.984	0.01055
-184.972	0.00963	-184.972	0.04986	-184.972	0.06336	-184.972	0.00612	-184.972	0.01057
-184.961	0.00962	-184.961	0.04985	-184.961	0.06339	-184.961	0.00609	-184.961	0.01059
-184.949	0.00962	-184.949	0.04985	-184.949	0.06342	-184.949	0.00607	-184.949	0.01061
-184.938	0.00962	-184.938	0.04986	-184.938	0.06345	-184.938	0.00604	-184.938	0.01063
-184.926	0.00962	-184.926	0.04986	-184.926	0.06347	-184.926	0.00602	-184.926	0.01064
-184.915	0.00962	-184.915	0.04987	-184.915	0.0635	-184.915	0.00599	-184.915	0.01066
-184.903	0.00963	-184.903	0.04987	-184.903	0.06352	-184.903	0.00597	-184.903	0.01068
-184.892	0.00963	-184.892	0.04988	-184.892	0.06354	-184.892	0.00594	-184.892	0.01069
-184.88	0.00963	-184.88	0.04989	-184.88	0.06356	-184.88	0.00592	-184.88	0.01071
-184.869	0.00964	-184.869	0.04991	-184.869	0.06357	-184.869	0.00589	-184.869	0.01072
-184.857	0.00965	-184.857	0.04992	-184.857	0.06358	-184.857	0.00586	-184.857	0.01074
-184.846	0.00966	-184.846	0.04994	-184.846	0.0636	-184.846	0.00584	-184.846	0.01075
-184.834	0.00967	-184.834	0.04995	-184.834	0.0636	-184.834	0.00582	-184.834	0.01077
-184.822	0.00968	-184.822	0.04997	-184.822	0.06361	-184.822	0.00579	-184.822	0.01078
-184.811	0.00969	-184.811	0.04999	-184.811	0.06362	-184.811	0.00577	-184.811	0.01079
-184.799	0.0097	-184.799	0.05001	-184.799	0.06362	-184.799	0.00574	-184.799	0.01081
-184.788	0.00971	-184.788	0.05002	-184.788	0.06362	-184.788	0.00572	-184.788	0.01082
-184.776	0.00973	-184.776	0.05005	-184.776	0.06362	-184.776	0.0057	-184.776	0.01083
-184.765	0.00974	-184.765	0.05007	-184.765	0.06361	-184.765	0.00567	-184.765	0.01084
-184.753	0.00976	-184.753	0.05009	-184.753	0.06361	-184.753	0.00565	-184.753	0.01085
-184.742	0.00978	-184.742	0.05011	-184.742	0.0636	-184.742	0.00563	-184.742	0.01086
-184.73	0.0098	-184.73	0.05013	-184.73	0.06358	-184.73	0.0056	-184.73	0.01087
-184.719	0.00982	-184.719	0.05015	-184.719	0.06357	-184.719	0.00558	-184.719	0.01088
-184.707	0.00984	-184.707	0.05018	-184.707	0.06355	-184.707	0.00556	-184.707	0.01089
-184.696	0.00986	-184.696	0.0502	-184.696	0.06353	-184.696	0.00554	-184.696	0.0109
-184.684	0.00988	-184.684	0.05022	-184.684	0.06351	-184.684	0.00552	-184.684	0.01091
-184.673	0.0099	-184.673	0.05024	-184.673	0.06349	-184.673	0.0055	-184.673	0.01092
-184.661	0.00992	-184.661	0.05026	-184.661	0.06346	-184.661	0.00548	-184.661	0.01093
-184.65	0.00995	-184.65	0.05028	-184.65	0.06343	-184.65	0.00546	-184.65	0.01094
-184.638	0.00997	-184.638	0.05031	-184.638	0.0634	-184.638	0.00544	-184.638	0.01094
-184.627	0.01	-184.627	0.05033	-184.627	0.06337	-184.627	0.00542	-184.627	0.01095
-184.615	0.01002	-184.615	0.05035	-184.615	0.06333	-184.615	0.00541	-184.615	0.01096
-184.604	0.01005	-184.604	0.05036	-184.604	0.06329	-184.604	0.00539	-184.604	0.01096
-184.592	0.01007	-184.592	0.05038	-184.592	0.06325	-184.592	0.00537	-184.592	0.01097
-184.581	0.0101	-184.581	0.0504	-184.581	0.0632	-184.581	0.00536	-184.581	0.01097
-184.569	0.01013	-184.569	0.05042	-184.569	0.06316	-184.569	0.00534	-184.569	0.01098
-184.558	0.01016	-184.558	0.05043	-184.558	0.0631	-184.558	0.00533	-184.558	0.01098
-184.546	0.01019	-184.546	0.05045	-184.546	0.06305	-184.546	0.00531	-184.546	0.01099
-184.535	0.01021	-184.535	0.05046	-184.535	0.063	-184.535	0.0053	-184.535	0.01099
-184.523	0.01024	-184.523	0.05048	-184.523	0.06294	-184.523	0.00529	-184.523	0.011
-184.512	0.01027	-184.512	0.05049	-184.512	0.06288	-184.512	0.00528	-184.512	0.011
-184.5	0.0103	-184.5	0.0505	-184.5	0.06281	-184.5	0.00527	-184.5	0.011
-184.488	0.01033	-184.488	0.05051	-184.488	0.06275	-184.488	0.00526	-184.488	0.01101
-184.477	0.01036	-184.477	0.05052	-184.477	0.06268	-184.477	0.00525	-184.477	0.01101
-184.465	0.01039	-184.465	0.05053	-184.465	0.0626	-184.465	0.00524	-184.465	0.01101
-184.454	0.01042	-184.454	0.05053	-184.454	0.06253	-184.454	0.00523	-184.454	0.01102
-184.442	0.01045	-184.442	0.05054	-184.442	0.06245	-184.442	0.00522	-184.442	0.01102
-184.431	0.01048	-184.431	0.05054	-184.431	0.06237	-184.431	0.00522	-184.431	0.01102
-184.419	0.01051	-184.419	0.05055	-184.419	0.06229	-184.419	0.00521	-184.419	0.01102
-184.408	0.01054	-184.408	0.05055	-184.408	0.0622	-184.408	0.00521	-184.408	0.01102
-184.396	0.01057	-184.396	0.05055	-184.396	0.06211	-184.396	0.0052	-184.396	0.01102
-184.385	0.0106	-184.385	0.05056	-184.385	0.06202	-184.385	0.0052	-184.385	0.01102
-184.373	0.01064	-184.373	0.05056	-184.373	0.06193	-184.373	0.00519	-184.373	0.01102
-184.362	0.01067	-184.362	0.05056	-184.362	0.06183	-184.362	0.00519	-184.362	0.01103
-184.35	0.0107	-184.35	0.05055	-184.35	0.06173	-184.35	0.00519	-184.35	0.01103
-184.339	0.01073	-184.339	0.05055	-184.339	0.06163	-184.339	0.00519	-184.339	0.01103
-184.327	0.01076	-184.327	0.05055	-184.327	0.06152	-184.327	0.00519	-184.327	0.01103
-184.316	0.01079	-184.316	0.05055	-184.316	0.06141	-184.316	0.00519	-184.316	0.01103
-184.304	0.01082	-184.304	0.05054	-184.304	0.0613	-184.304	0.00519	-184.304	0.01103
-184.293	0.01085	-184.293	0.05054	-184.293	0.06119	-184.293	0.00519	-184.293	0.01103
-184.281	0.01088	-184.281	0.05053	-184.281	0.06107	-184.281	0.00519	-184.281	0.01103
-184.27	0.01091	-184.27	0.05053	-184.27	0.06095	-184.27	0.0052	-184.27	0.01102
-184.258	0.01093	-184.258	0.05052	-184.258	0.06083	-184.258	0.0052	-184.258	0.01102
-184.247	0.01096	-184.247	0.05051	-184.247	0.06071	-184.247	0.0052	-184.247	0.01102
-184.235	0.01099	-184.235	0.05051	-184.235	0.06058	-184.235	0.00521	-184.235	0.01102
-184.224	0.01102	-184.224	0.0505	-184.224	0.06045	-184.224	0.00521	-184.224	0.01102
-184.212	0.01105	-184.212	0.05049	-184.212	0.06032	-184.212	0.00522	-184.212	0.01102
-184.201	0.01108	-184.201	0.05049	-184.201	0.06019	-184.201	0.00522	-184.201	0.01102
-184.189	0.01111	-184.189	0.05048	-184.189	0.06005	-184.189	0.00523	-184.189	0.01102
-184.177	0.01113	-184.177	0.05047	-184.177	0.05991	-184.177	0.00523	-184.177	0.01102
-184.166	0.01116	-184.166	0.05046	-184.166	0.05977	-184.166	0.00524	-184.166	0.01102
-184.154	0.01119	-184.154	0.05045	-184.154	0.05963	-184.154	0.00525	-184.154	0.01102
-184.143	0.01121	-184.143	0.05045	-184.143	0.05948	-184.143	0.00526	-184.143	0.01102
-184.131	0.01124	-184.131	0.05044	-184.131	0.05933	-184.131	0.00526	-184.131	0.01101
-184.12	0.01127	-184.12	0.05043	-184.12	0.05918	-184.12	0.00527	-184.12	0.01101
-184.108	0.01129	-184.108	0.05042	-184.108	0.05903	-184.108	0.00528	-184.108	0.01101
-184.097	0.01132	-184.097	0.05041	-184.097	0.05888	-184.097	0.00529	-184.097	0.01101
-184.085	0.01134	-184.085	0.0504	-184.085	0.05872	-184.085	0.0053	-184.085	0.01101
-184.074	0.01137	-184.074	0.05039	-184.074	0.05857	-184.074	0.00531	-184.074	0.01101
-184.062	0.01139	-184.062	0.05039	-184.062	0.05841	-184.062	0.00532	-184.062	0.01101
-184.051	0.01141	-184.051	0.05038	-184.051	0.05825	-184.051	0.00533	-184.051	0.01101
-184.039	0.01144	-184.039	0.05037	-184.039	0.05808	-184.039	0.00534	-184.039	0.01101
-184.028	0.01146	-184.028	0.05036	-184.028	0.05792	-184.028	0.00535	-184.028	0.01101
-184.016	0.01148	-184.016	0.05035	-184.016	0.05775	-184.016	0.00536	-184.016	0.01101
-184.005	0.01151	-184.005	0.05034	-184.005	0.05759	-184.005	0.00537	-184.005	0.01101
-183.993	0.01153	-183.993	0.05033	-183.993	0.05742	-183.993	0.00538	-183.993	0.01101
-183.982	0.01155	-183.982	0.05032	-183.982	0.05725	-183.982	0.00539	-183.982	0.01101
-183.97	0.01157	-183.97	0.05032	-183.97	0.05708	-183.97	0.0054	-183.97	0.01101
-183.959	0.01159	-183.959	0.05031	-183.959	0.05691	-183.959	0.00541	-183.959	0.01101
-183.947	0.01161	-183.947	0.0503	-183.947	0.05673	-183.947	0.00542	-183.947	0.01101
-183.936	0.01163	-183.936	0.05029	-183.936	0.05656	-183.936	0.00543	-183.936	0.01101
-183.924	0.01165	-183.924	0.05028	-183.924	0.05639	-183.924	0.00544	-183.924	0.01101
-183.913	0.01167	-183.913	0.05027	-183.913	0.05621	-183.913	0.00545	-183.913	0.01101
-183.901	0.01169	-183.901	0.05025	-183.901	0.05603	-183.901	0.00545	-183.901	0.01101
-183.89	0.01171	-183.89	0.05024	-183.89	0.05586	-183.89	0.00546	-183.89	0.01101
-183.878	0.01173	-183.878	0.05023	-183.878	0.05568	-183.878	0.00547	-183.878	0.01102
-183.867	0.01175	-183.867	0.05022	-183.867	0.0555	-183.867	0.00548	-183.867	0.01102
-183.855	0.01176	-183.855	0.0502	-183.855	0.05532	-183.855	0.00549	-183.855	0.01102
-183.843	0.01178	-183.843	0.05019	-183.843	0.05515	-183.843	0.0055	-183.843	0.01102
-183.832	0.0118	-183.832	0.05017	-183.832	0.05497	-183.832	0.00551	-183.832	0.01102
-183.82	0.01181	-183.82	0.05015	-183.82	0.05479	-183.82	0.00552	-183.82	0.01103
-183.809	0.01183	-183.809	0.05014	-183.809	0.05461	-183.809	0.00553	-183.809	0.01103
-183.797	0.01184	-183.797	0.05012	-183.797	0.05443	-183.797	0.00554	-183.797	0.01103
-183.786	0.01186	-183.786	0.0501	-183.786	0.05425	-183.786	0.00554	-183.786	0.01103
-183.774	0.01187	-183.774	0.05008	-183.774	0.05407	-183.774	0.00555	-183.774	0.01104
-183.763	0.01189	-183.763	0.05005	-183.763	0.05389	-183.763	0.00556	-183.763	0.01104
-183.751	0.0119	-183.751	0.05003	-183.751	0.05371	-183.751	0.00557	-183.751	0.01104
-183.74	0.01192	-183.74	0.05	-183.74	0.05353	-183.74	0.00557	-183.74	0.01105
-183.728	0.01193	-183.728	0.04997	-183.728	0.05336	-183.728	0.00558	-183.728	0.01105
-183.717	0.01194	-183.717	0.04994	-183.717	0.05318	-183.717	0.00559	-183.717	0.01106
-183.705	0.01195	-183.705	0.04991	-183.705	0.053	-183.705	0.00559	-183.705	0.01106
-183.694	0.01197	-183.694	0.04988	-183.694	0.05282	-183.694	0.0056	-183.694	0.01106
-183.682	0.01198	-183.682	0.04984	-183.682	0.05265	-183.682	0.00561	-183.682	0.01107
-183.671	0.01199	-183.671	0.0498	-183.671	0.05247	-183.671	0.00561	-183.671	0.01107
-183.659	0.012	-183.659	0.04976	-183.659	0.05229	-183.659	0.00562	-183.659	0.01108
-183.648	0.01201	-183.648	0.04972	-183.648	0.05212	-183.648	0.00562	-183.648	0.01108
-183.636	0.01202	-183.636	0.04967	-183.636	0.05194	-183.636	0.00563	-183.636	0.01109
-183.625	0.01203	-183.625	0.04963	-183.625	0.05177	-183.625	0.00563	-183.625	0.01109
-183.613	0.01204	-183.613	0.04957	-183.613	0.05159	-183.613	0.00564	-183.613	0.0111
-183.602	0.01205	-183.602	0.04952	-183.602	0.05142	-183.602	0.00564	-183.602	0.0111
-183.59	0.01206	-183.59	0.04947	-183.59	0.05124	-183.59	0.00564	-183.59	0.01111
-183.579	0.01206	-183.579	0.04941	-183.579	0.05107	-183.579	0.00565	-183.579	0.01111
-183.567	0.01207	-183.567	0.04935	-183.567	0.0509	-183.567	0.00565	-183.567	0.01112
-183.556	0.01208	-183.556	0.04928	-183.556	0.05073	-183.556	0.00565	-183.556	0.01112
-183.544	0.01208	-183.544	0.04921	-183.544	0.05055	-183.544	0.00566	-183.544	0.01113
-183.533	0.01209	-183.533	0.04914	-183.533	0.05038	-183.533	0.00566	-183.533	0.01114
-183.521	0.0121	-183.521	0.04907	-183.521	0.05021	-183.521	0.00566	-183.521	0.01114
-183.509	0.0121	-183.509	0.04899	-183.509	0.05004	-183.509	0.00566	-183.509	0.01115
-183.498	0.01211	-183.498	0.04891	-183.498	0.04987	-183.498	0.00567	-183.498	0.01115
-183.486	0.01211	-183.486	0.04883	-183.486	0.04969	-183.486	0.00567	-183.486	0.01116
-183.475	0.01211	-183.475	0.04875	-183.475	0.04952	-183.475	0.00567	-183.475	0.01116
-183.463	0.01212	-183.463	0.04866	-183.463	0.04935	-183.463	0.00567	-183.463	0.01117
-183.452	0.01212	-183.452	0.04857	-183.452	0.04918	-183.452	0.00567	-183.452	0.01117
-183.44	0.01212	-183.44	0.04847	-183.44	0.04901	-183.44	0.00567	-183.44	0.01118
-183.429	0.01213	-183.429	0.04837	-183.429	0.04884	-183.429	0.00567	-183.429	0.01118
-183.417	0.01213	-183.417	0.04827	-183.417	0.04867	-183.417	0.00567	-183.417	0.01119
-183.406	0.01213	-183.406	0.04817	-183.406	0.04849	-183.406	0.00568	-183.406	0.01119
-183.394	0.01213	-183.394	0.04806	-183.394	0.04832	-183.394	0.00568	-183.394	0.0112
-183.383	0.01213	-183.383	0.04795	-183.383	0.04815	-183.383	0.00568	-183.383	0.0112
-183.371	0.01213	-183.371	0.04783	-183.371	0.04797	-183.371	0.00568	-183.371	0.01121
-183.36	0.01213	-183.36	0.04772	-183.36	0.0478	-183.36	0.00568	-183.36	0.01121
-183.348	0.01213	-183.348	0.0476	-183.348	0.04762	-183.348	0.00568	-183.348	0.01121
-183.337	0.01212	-183.337	0.04748	-183.337	0.04745	-183.337	0.00568	-183.337	0.01122
-183.325	0.01212	-183.325	0.04735	-183.325	0.04727	-183.325	0.00568	-183.325	0.01122
-183.314	0.01212	-183.314	0.04722	-183.314	0.04709	-183.314	0.00568	-183.314	0.01122
-183.302	0.01212	-183.302	0.04709	-183.302	0.04691	-183.302	0.00568	-183.302	0.01122
-183.291	0.01211	-183.291	0.04696	-183.291	0.04673	-183.291	0.00568	-183.291	0.01122
-183.279	0.01211	-183.279	0.04683	-183.279	0.04655	-183.279	0.00568	-183.279	0.01123
-183.268	0.0121	-183.268	0.04669	-183.268	0.04637	-183.268	0.00568	-183.268	0.01123
-183.256	0.0121	-183.256	0.04655	-183.256	0.04618	-183.256	0.00568	-183.256	0.01123
-183.245	0.01209	-183.245	0.04641	-183.245	0.04599	-183.245	0.00568	-183.245	0.01123
-183.233	0.01209	-183.233	0.04626	-183.233	0.04581	-183.233	0.00568	-183.233	0.01123
-183.222	0.01208	-183.222	0.04612	-183.222	0.04562	-183.222	0.00569	-183.222	0.01123
-183.21	0.01207	-183.21	0.04597	-183.21	0.04543	-183.21	0.00569	-183.21	0.01122
-183.198	0.01206	-183.198	0.04582	-183.198	0.04523	-183.198	0.00569	-183.198	0.01122
-183.187	0.01206	-183.187	0.04567	-183.187	0.04504	-183.187	0.00569	-183.187	0.01122
-183.175	0.01205	-183.175	0.04552	-183.175	0.04484	-183.175	0.00569	-183.175	0.01122
-183.164	0.01204	-183.164	0.04537	-183.164	0.04464	-183.164	0.00569	-183.164	0.01121
-183.152	0.01203	-183.152	0.04522	-183.152	0.04444	-183.152	0.00569	-183.152	0.01121
-183.141	0.01202	-183.141	0.04506	-183.141	0.04423	-183.141	0.0057	-183.141	0.0112
-183.129	0.01201	-183.129	0.04491	-183.129	0.04403	-183.129	0.0057	-183.129	0.0112
-183.118	0.012	-183.118	0.04476	-183.118	0.04382	-183.118	0.0057	-183.118	0.01119
-183.106	0.01198	-183.106	0.0446	-183.106	0.04361	-183.106	0.0057	-183.106	0.01118
-183.095	0.01197	-183.095	0.04445	-183.095	0.0434	-183.095	0.00571	-183.095	0.01117
-183.083	0.01196	-183.083	0.04429	-183.083	0.04318	-183.083	0.00571	-183.083	0.01117
-183.072	0.01195	-183.072	0.04414	-183.072	0.04296	-183.072	0.00571	-183.072	0.01116
-183.06	0.01193	-183.06	0.04399	-183.06	0.04274	-183.06	0.00572	-183.06	0.01115
-183.049	0.01192	-183.049	0.04384	-183.049	0.04252	-183.049	0.00572	-183.049	0.01114
-183.037	0.01191	-183.037	0.04369	-183.037	0.0423	-183.037	0.00572	-183.037	0.01112
-183.026	0.01189	-183.026	0.04354	-183.026	0.04207	-183.026	0.00573	-183.026	0.01111
-183.014	0.01188	-183.014	0.04339	-183.014	0.04184	-183.014	0.00573	-183.014	0.0111
-183.003	0.01186	-183.003	0.04324	-183.003	0.04161	-183.003	0.00574	-183.003	0.01109
-182.991	0.01185	-182.991	0.0431	-182.991	0.04138	-182.991	0.00574	-182.991	0.01107
-182.98	0.01183	-182.98	0.04296	-182.98	0.04114	-182.98	0.00575	-182.98	0.01106
-182.968	0.01182	-182.968	0.04282	-182.968	0.0409	-182.968	0.00575	-182.968	0.01104
-182.957	0.0118	-182.957	0.04268	-182.957	0.04066	-182.957	0.00576	-182.957	0.01102
-182.945	0.01178	-182.945	0.04255	-182.945	0.04042	-182.945	0.00577	-182.945	0.011
-182.934	0.01177	-182.934	0.04242	-182.934	0.04018	-182.934	0.00577	-182.934	0.01099
-182.922	0.01175	-182.922	0.04229	-182.922	0.03993	-182.922	0.00578	-182.922	0.01097
-182.911	0.01173	-182.911	0.04216	-182.911	0.03968	-182.911	0.00579	-182.911	0.01095
-182.899	0.01172	-182.899	0.04204	-182.899	0.03943	-182.899	0.00579	-182.899	0.01093
-182.888	0.0117	-182.888	0.04193	-182.888	0.03918	-182.888	0.0058	-182.888	0.0109
-182.876	0.01168	-182.876	0.04181	-182.876	0.03893	-182.876	0.00581	-182.876	0.01088
-182.864	0.01167	-182.864	0.0417	-182.864	0.03867	-182.864	0.00582	-182.864	0.01086
-182.853	0.01165	-182.853	0.0416	-182.853	0.03842	-182.853	0.00583	-182.853	0.01083
-182.841	0.01163	-182.841	0.0415	-182.841	0.03816	-182.841	0.00583	-182.841	0.01081
-182.83	0.01162	-182.83	0.0414	-182.83	0.0379	-182.83	0.00584	-182.83	0.01078
-182.818	0.0116	-182.818	0.04131	-182.818	0.03764	-182.818	0.00585	-182.818	0.01076
-182.807	0.01158	-182.807	0.04123	-182.807	0.03738	-182.807	0.00586	-182.807	0.01073
-182.795	0.01157	-182.795	0.04114	-182.795	0.03712	-182.795	0.00587	-182.795	0.0107
-182.784	0.01155	-182.784	0.04107	-182.784	0.03685	-182.784	0.00588	-182.784	0.01067
-182.772	0.01153	-182.772	0.041	-182.772	0.03659	-182.772	0.00589	-182.772	0.01064
-182.761	0.01152	-182.761	0.04093	-182.761	0.03633	-182.761	0.0059	-182.761	0.01061
-182.749	0.0115	-182.749	0.04087	-182.749	0.03606	-182.749	0.00591	-182.749	0.01058
-182.738	0.01149	-182.738	0.04082	-182.738	0.0358	-182.738	0.00592	-182.738	0.01055
-182.726	0.01147	-182.726	0.04077	-182.726	0.03554	-182.726	0.00593	-182.726	0.01052
-182.715	0.01146	-182.715	0.04073	-182.715	0.03527	-182.715	0.00594	-182.715	0.01048
-182.703	0.01144	-182.703	0.04069	-182.703	0.03501	-182.703	0.00595	-182.703	0.01045
-182.692	0.01143	-182.692	0.04066	-182.692	0.03475	-182.692	0.00596	-182.692	0.01042
-182.68	0.01141	-182.68	0.04064	-182.68	0.03449	-182.68	0.00598	-182.68	0.01038
-182.669	0.0114	-182.669	0.04062	-182.669	0.03423	-182.669	0.00599	-182.669	0.01035
-182.657	0.01139	-182.657	0.0406	-182.657	0.03397	-182.657	0.006	-182.657	0.01031
-182.646	0.01138	-182.646	0.0406	-182.646	0.03371	-182.646	0.00601	-182.646	0.01027
-182.634	0.01137	-182.634	0.0406	-182.634	0.03345	-182.634	0.00602	-182.634	0.01024
-182.623	0.01136	-182.623	0.0406	-182.623	0.03319	-182.623	0.00603	-182.623	0.0102
-182.611	0.01135	-182.611	0.04061	-182.611	0.03294	-182.611	0.00605	-182.611	0.01016
-182.6	0.01134	-182.6	0.04063	-182.6	0.03269	-182.6	0.00606	-182.6	0.01012
-182.588	0.01133	-182.588	0.04065	-182.588	0.03244	-182.588	0.00607	-182.588	0.01008
-182.577	0.01132	-182.577	0.04068	-182.577	0.03219	-182.577	0.00608	-182.577	0.01004
-182.565	0.01131	-182.565	0.04071	-182.565	0.03195	-182.565	0.00609	-182.565	0.01
-182.553	0.0113	-182.553	0.04075	-182.553	0.03171	-182.553	0.00611	-182.553	0.00996
-182.542	0.0113	-182.542	0.0408	-182.542	0.03147	-182.542	0.00612	-182.542	0.00992
-182.53	0.01129	-182.53	0.04085	-182.53	0.03123	-182.53	0.00613	-182.53	0.00988
-182.519	0.01129	-182.519	0.0409	-182.519	0.031	-182.519	0.00614	-182.519	0.00984
-182.507	0.01128	-182.507	0.04096	-182.507	0.03077	-182.507	0.00615	-182.507	0.0098
-182.496	0.01128	-182.496	0.04103	-182.496	0.03054	-182.496	0.00617	-182.496	0.00976
-182.484	0.01128	-182.484	0.0411	-182.484	0.03032	-182.484	0.00618	-182.484	0.00972
-182.473	0.01128	-182.473	0.04118	-182.473	0.03011	-182.473	0.00619	-182.473	0.00967
-182.461	0.01128	-182.461	0.04126	-182.461	0.02989	-182.461	0.0062	-182.461	0.00963
-182.45	0.01128	-182.45	0.04134	-182.45	0.02968	-182.45	0.00621	-182.45	0.00959
-182.438	0.01128	-182.438	0.04143	-182.438	0.02948	-182.438	0.00623	-182.438	0.00954
-182.427	0.01128	-182.427	0.04153	-182.427	0.02928	-182.427	0.00624	-182.427	0.0095
-182.415	0.01128	-182.415	0.04162	-182.415	0.02908	-182.415	0.00625	-182.415	0.00946
-182.404	0.01129	-182.404	0.04172	-182.404	0.02889	-182.404	0.00626	-182.404	0.00941
-182.392	0.01129	-182.392	0.04183	-182.392	0.02871	-182.392	0.00627	-182.392	0.00937
-182.381	0.0113	-182.381	0.04194	-182.381	0.02853	-182.381	0.00628	-182.381	0.00932
-182.369	0.0113	-182.369	0.04205	-182.369	0.02835	-182.369	0.00629	-182.369	0.00928
-182.358	0.01131	-182.358	0.04217	-182.358	0.02818	-182.358	0.00631	-182.358	0.00924
-182.346	0.01132	-182.346	0.04228	-182.346	0.02802	-182.346	0.00632	-182.346	0.00919
-182.335	0.01133	-182.335	0.0424	-182.335	0.02786	-182.335	0.00633	-182.335	0.00915
-182.323	0.01134	-182.323	0.04253	-182.323	0.02771	-182.323	0.00634	-182.323	0.0091
-182.312	0.01135	-182.312	0.04265	-182.312	0.02756	-182.312	0.00635	-182.312	0.00906
-182.3	0.01136	-182.3	0.04278	-182.3	0.02742	-182.3	0.00636	-182.3	0.00901
-182.289	0.01137	-182.289	0.04291	-182.289	0.02729	-182.289	0.00637	-182.289	0.00897
-182.277	0.01139	-182.277	0.04304	-182.277	0.02716	-182.277	0.00638	-182.277	0.00893
-182.266	0.0114	-182.266	0.04318	-182.266	0.02704	-182.266	0.00639	-182.266	0.00888
-182.254	0.01142	-182.254	0.04331	-182.254	0.02692	-182.254	0.0064	-182.254	0.00884
-182.243	0.01143	-182.243	0.04345	-182.243	0.02682	-182.243	0.00641	-182.243	0.00879
-182.231	0.01145	-182.231	0.04358	-182.231	0.02671	-182.231	0.00642	-182.231	0.00875
-182.219	0.01147	-182.219	0.04372	-182.219	0.02662	-182.219	0.00643	-182.219	0.0087
-182.208	0.01148	-182.208	0.04386	-182.208	0.02653	-182.208	0.00644	-182.208	0.00866
-182.196	0.0115	-182.196	0.04399	-182.196	0.02645	-182.196	0.00645	-182.196	0.00862
-182.185	0.01152	-182.185	0.04413	-182.185	0.02637	-182.185	0.00646	-182.185	0.00857
-182.173	0.01154	-182.173	0.04427	-182.173	0.0263	-182.173	0.00647	-182.173	0.00853
-182.162	0.01156	-182.162	0.04441	-182.162	0.02624	-182.162	0.00648	-182.162	0.00848
-182.15	0.01159	-182.15	0.04454	-182.15	0.02619	-182.15	0.00649	-182.15	0.00844
-182.139	0.01161	-182.139	0.04468	-182.139	0.02614	-182.139	0.0065	-182.139	0.0084
-182.127	0.01163	-182.127	0.04482	-182.127	0.0261	-182.127	0.00651	-182.127	0.00835
-182.116	0.01166	-182.116	0.04495	-182.116	0.02606	-182.116	0.00651	-182.116	0.00831
-182.104	0.01168	-182.104	0.04508	-182.104	0.02604	-182.104	0.00652	-182.104	0.00827
-182.093	0.01171	-182.093	0.04521	-182.093	0.02601	-182.093	0.00653	-182.093	0.00822
-182.081	0.01174	-182.081	0.04534	-182.081	0.026	-182.081	0.00654	-182.081	0.00818
-182.07	0.01176	-182.07	0.04547	-182.07	0.02599	-182.07	0.00655	-182.07	0.00814
-182.058	0.01179	-182.058	0.0456	-182.058	0.02599	-182.058	0.00656	-182.058	0.0081
-182.047	0.01182	-182.047	0.04572	-182.047	0.026	-182.047	0.00657	-182.047	0.00806
-182.035	0.01185	-182.035	0.04585	-182.035	0.02601	-182.035	0.00657	-182.035	0.00801
-182.024	0.01188	-182.024	0.04597	-182.024	0.02603	-182.024	0.00658	-182.024	0.00797
-182.012	0.01191	-182.012	0.04608	-182.012	0.02605	-182.012	0.00659	-182.012	0.00793
-182.001	0.01194	-182.001	0.0462	-182.001	0.02609	-182.001	0.0066	-182.001	0.00789
-181.989	0.01197	-181.989	0.04631	-181.989	0.02613	-181.989	0.00661	-181.989	0.00785
-181.978	0.012	-181.978	0.04642	-181.978	0.02617	-181.978	0.00661	-181.978	0.00781
-181.966	0.01204	-181.966	0.04653	-181.966	0.02622	-181.966	0.00662	-181.966	0.00777
-181.955	0.01207	-181.955	0.04663	-181.955	0.02628	-181.955	0.00663	-181.955	0.00772
-181.943	0.0121	-181.943	0.04673	-181.943	0.02634	-181.943	0.00664	-181.943	0.00768
-181.932	0.01214	-181.932	0.04683	-181.932	0.02641	-181.932	0.00664	-181.932	0.00764
-181.92	0.01217	-181.92	0.04693	-181.92	0.02648	-181.92	0.00665	-181.92	0.0076
-181.909	0.01221	-181.909	0.04702	-181.909	0.02656	-181.909	0.00666	-181.909	0.00756
-181.897	0.01224	-181.897	0.0471	-181.897	0.02665	-181.897	0.00667	-181.897	0.00753
-181.885	0.01228	-181.885	0.04719	-181.885	0.02674	-181.885	0.00667	-181.885	0.00749
-181.874	0.01232	-181.874	0.04727	-181.874	0.02683	-181.874	0.00668	-181.874	0.00745
-181.862	0.01235	-181.862	0.04735	-181.862	0.02694	-181.862	0.00669	-181.862	0.00741
-181.851	0.01239	-181.851	0.04742	-181.851	0.02704	-181.851	0.0067	-181.851	0.00737
-181.839	0.01243	-181.839	0.04749	-181.839	0.02715	-181.839	0.0067	-181.839	0.00733
-181.828	0.01247	-181.828	0.04756	-181.828	0.02727	-181.828	0.00671	-181.828	0.00729
-181.816	0.01251	-181.816	0.04762	-181.816	0.02739	-181.816	0.00672	-181.816	0.00726
-181.805	0.01254	-181.805	0.04768	-181.805	0.02751	-181.805	0.00673	-181.805	0.00722
-181.793	0.01258	-181.793	0.04774	-181.793	0.02764	-181.793	0.00673	-181.793	0.00718
-181.782	0.01262	-181.782	0.04779	-181.782	0.02778	-181.782	0.00674	-181.782	0.00715
-181.77	0.01266	-181.77	0.04784	-181.77	0.02791	-181.77	0.00675	-181.77	0.00711
-181.759	0.0127	-181.759	0.04788	-181.759	0.02806	-181.759	0.00676	-181.759	0.00707
-181.747	0.01274	-181.747	0.04793	-181.747	0.0282	-181.747	0.00677	-181.747	0.00704
-181.736	0.01279	-181.736	0.04797	-181.736	0.02835	-181.736	0.00677	-181.736	0.007
-181.724	0.01283	-181.724	0.048	-181.724	0.0285	-181.724	0.00678	-181.724	0.00697
-181.713	0.01287	-181.713	0.04803	-181.713	0.02865	-181.713	0.00679	-181.713	0.00693
-181.701	0.01291	-181.701	0.04806	-181.701	0.02881	-181.701	0.0068	-181.701	0.0069
-181.69	0.01295	-181.69	0.04809	-181.69	0.02897	-181.69	0.0068	-181.69	0.00687
-181.678	0.013	-181.678	0.04811	-181.678	0.02913	-181.678	0.00681	-181.678	0.00683
-181.667	0.01304	-181.667	0.04813	-181.667	0.0293	-181.667	0.00682	-181.667	0.0068
-181.655	0.01308	-181.655	0.04815	-181.655	0.02946	-181.655	0.00683	-181.655	0.00677
-181.644	0.01312	-181.644	0.04817	-181.644	0.02963	-181.644	0.00684	-181.644	0.00673
-181.632	0.01317	-181.632	0.04818	-181.632	0.0298	-181.632	0.00685	-181.632	0.0067
-181.621	0.01321	-181.621	0.04819	-181.621	0.02997	-181.621	0.00685	-181.621	0.00667
-181.609	0.01326	-181.609	0.04819	-181.609	0.03015	-181.609	0.00686	-181.609	0.00664
-181.598	0.0133	-181.598	0.0482	-181.598	0.03032	-181.598	0.00687	-181.598	0.00661
-181.586	0.01334	-181.586	0.0482	-181.586	0.0305	-181.586	0.00688	-181.586	0.00658
-181.574	0.01339	-181.574	0.0482	-181.574	0.03067	-181.574	0.00689	-181.574	0.00655
-181.563	0.01343	-181.563	0.0482	-181.563	0.03085	-181.563	0.0069	-181.563	0.00652
-181.551	0.01348	-181.551	0.0482	-181.551	0.03102	-181.551	0.0069	-181.551	0.00649
-181.54	0.01352	-181.54	0.04819	-181.54	0.0312	-181.54	0.00691	-181.54	0.00646
-181.528	0.01357	-181.528	0.04818	-181.528	0.03138	-181.528	0.00692	-181.528	0.00643
-181.517	0.01361	-181.517	0.04817	-181.517	0.03155	-181.517	0.00693	-181.517	0.0064
-181.505	0.01366	-181.505	0.04816	-181.505	0.03173	-181.505	0.00694	-181.505	0.00638
-181.494	0.0137	-181.494	0.04815	-181.494	0.0319	-181.494	0.00695	-181.494	0.00635
-181.482	0.01375	-181.482	0.04814	-181.482	0.03208	-181.482	0.00696	-181.482	0.00632
-181.471	0.01379	-181.471	0.04812	-181.471	0.03225	-181.471	0.00697	-181.471	0.0063
-181.459	0.01384	-181.459	0.04811	-181.459	0.03242	-181.459	0.00698	-181.459	0.00627
-181.448	0.01388	-181.448	0.04809	-181.448	0.03259	-181.448	0.00699	-181.448	0.00625
-181.436	0.01393	-181.436	0.04807	-181.436	0.03276	-181.436	0.007	-181.436	0.00622
-181.425	0.01397	-181.425	0.04805	-181.425	0.03293	-181.425	0.00701	-181.425	0.0062
-181.413	0.01402	-181.413	0.04803	-181.413	0.03309	-181.413	0.00702	-181.413	0.00618
-181.402	0.01406	-181.402	0.04801	-181.402	0.03326	-181.402	0.00703	-181.402	0.00615
-181.39	0.01411	-181.39	0.04799	-181.39	0.03342	-181.39	0.00703	-181.39	0.00613
-181.379	0.01416	-181.379	0.04797	-181.379	0.03358	-181.379	0.00704	-181.379	0.00611
-181.367	0.0142	-181.367	0.04795	-181.367	0.03374	-181.367	0.00705	-181.367	0.00609
-181.356	0.01425	-181.356	0.04793	-181.356	0.03389	-181.356	0.00706	-181.356	0.00607
-181.344	0.01429	-181.344	0.04791	-181.344	0.03404	-181.344	0.00707	-181.344	0.00605
-181.333	0.01434	-181.333	0.04788	-181.333	0.03419	-181.333	0.00708	-181.333	0.00603
-181.321	0.01438	-181.321	0.04786	-181.321	0.03434	-181.321	0.00709	-181.321	0.00601
-181.31	0.01443	-181.31	0.04784	-181.31	0.03448	-181.31	0.00711	-181.31	0.00599
-181.298	0.01447	-181.298	0.04782	-181.298	0.03462	-181.298	0.00712	-181.298	0.00598
-181.287	0.01452	-181.287	0.04779	-181.287	0.03476	-181.287	0.00713	-181.287	0.00596
-181.275	0.01456	-181.275	0.04777	-181.275	0.03489	-181.275	0.00714	-181.275	0.00594
-181.264	0.01461	-181.264	0.04775	-181.264	0.03503	-181.264	0.00715	-181.264	0.00593
-181.252	0.01465	-181.252	0.04773	-181.252	0.03516	-181.252	0.00716	-181.252	0.00591
-181.24	0.0147	-181.24	0.0477	-181.24	0.03528	-181.24	0.00717	-181.24	0.0059
-181.229	0.01474	-181.229	0.04768	-181.229	0.03541	-181.229	0.00718	-181.229	0.00588
-181.217	0.01478	-181.217	0.04766	-181.217	0.03553	-181.217	0.00719	-181.217	0.00587
-181.206	0.01483	-181.206	0.04764	-181.206	0.03564	-181.206	0.0072	-181.206	0.00585
-181.194	0.01487	-181.194	0.04762	-181.194	0.03576	-181.194	0.00721	-181.194	0.00584
-181.183	0.01491	-181.183	0.04759	-181.183	0.03587	-181.183	0.00722	-181.183	0.00583
-181.171	0.01496	-181.171	0.04757	-181.171	0.03598	-181.171	0.00723	-181.171	0.00582
-181.16	0.015	-181.16	0.04755	-181.16	0.03609	-181.16	0.00725	-181.16	0.00581
-181.148	0.01504	-181.148	0.04753	-181.148	0.03619	-181.148	0.00726	-181.148	0.0058
-181.137	0.01509	-181.137	0.04751	-181.137	0.03629	-181.137	0.00727	-181.137	0.00579
-181.125	0.01513	-181.125	0.04749	-181.125	0.03639	-181.125	0.00728	-181.125	0.00578
-181.114	0.01517	-181.114	0.04747	-181.114	0.03649	-181.114	0.00729	-181.114	0.00577
-181.102	0.01521	-181.102	0.04745	-181.102	0.03658	-181.102	0.0073	-181.102	0.00576
-181.091	0.01525	-181.091	0.04743	-181.091	0.03667	-181.091	0.00731	-181.091	0.00575
-181.079	0.01529	-181.079	0.04741	-181.079	0.03676	-181.079	0.00733	-181.079	0.00575
-181.068	0.01533	-181.068	0.04739	-181.068	0.03685	-181.068	0.00734	-181.068	0.00574
-181.056	0.01537	-181.056	0.04738	-181.056	0.03694	-181.056	0.00735	-181.056	0.00574
-181.045	0.01541	-181.045	0.04736	-181.045	0.03702	-181.045	0.00736	-181.045	0.00573
-181.033	0.01545	-181.033	0.04734	-181.033	0.03711	-181.033	0.00738	-181.033	0.00573
-181.022	0.01549	-181.022	0.04732	-181.022	0.03719	-181.022	0.00739	-181.022	0.00572
-181.01	0.01553	-181.01	0.0473	-181.01	0.03727	-181.01	0.0074	-181.01	0.00572
-180.999	0.01557	-180.999	0.04728	-180.999	0.03735	-180.999	0.00741	-180.999	0.00572
-180.987	0.01561	-180.987	0.04727	-180.987	0.03743	-180.987	0.00743	-180.987	0.00571
-180.976	0.01564	-180.976	0.04725	-180.976	0.0375	-180.976	0.00744	-180.976	0.00571
-180.964	0.01568	-180.964	0.04723	-180.964	0.03758	-180.964	0.00745	-180.964	0.00571
-180.953	0.01572	-180.953	0.04721	-180.953	0.03766	-180.953	0.00746	-180.953	0.00571
-180.941	0.01575	-180.941	0.04719	-180.941	0.03773	-180.941	0.00748	-180.941	0.00571
-180.929	0.01579	-180.929	0.04717	-180.929	0.03781	-180.929	0.00749	-180.929	0.00571
-180.918	0.01582	-180.918	0.04716	-180.918	0.03788	-180.918	0.0075	-180.918	0.00571
-180.906	0.01585	-180.906	0.04714	-180.906	0.03795	-180.906	0.00752	-180.906	0.00571
-180.895	0.01589	-180.895	0.04712	-180.895	0.03803	-180.895	0.00753	-180.895	0.00572
-180.883	0.01592	-180.883	0.0471	-180.883	0.0381	-180.883	0.00755	-180.883	0.00572
-180.872	0.01595	-180.872	0.04708	-180.872	0.03818	-180.872	0.00756	-180.872	0.00572
-180.86	0.01598	-180.86	0.04706	-180.86	0.03825	-180.86	0.00757	-180.86	0.00573
-180.849	0.01601	-180.849	0.04704	-180.849	0.03833	-180.849	0.00759	-180.849	0.00573
-180.837	0.01604	-180.837	0.04702	-180.837	0.0384	-180.837	0.0076	-180.837	0.00574
-180.826	0.01607	-180.826	0.047	-180.826	0.03848	-180.826	0.00762	-180.826	0.00574
-180.814	0.0161	-180.814	0.04698	-180.814	0.03856	-180.814	0.00763	-180.814	0.00575
-180.803	0.01613	-180.803	0.04696	-180.803	0.03863	-180.803	0.00765	-180.803	0.00576
-180.791	0.01615	-180.791	0.04693	-180.791	0.03871	-180.791	0.00766	-180.791	0.00576
-180.78	0.01618	-180.78	0.04691	-180.78	0.03879	-180.78	0.00768	-180.78	0.00577
-180.768	0.0162	-180.768	0.04689	-180.768	0.03887	-180.768	0.0077	-180.768	0.00578
-180.757	0.01623	-180.757	0.04687	-180.757	0.03895	-180.757	0.00771	-180.757	0.00579
-180.745	0.01625	-180.745	0.04684	-180.745	0.03903	-180.745	0.00773	-180.745	0.0058
-180.734	0.01627	-180.734	0.04682	-180.734	0.03911	-180.734	0.00774	-180.734	0.00581
-180.722	0.01629	-180.722	0.04679	-180.722	0.0392	-180.722	0.00776	-180.722	0.00582
-180.711	0.01631	-180.711	0.04677	-180.711	0.03928	-180.711	0.00778	-180.711	0.00583
-180.699	0.01633	-180.699	0.04674	-180.699	0.03937	-180.699	0.0078	-180.699	0.00584
-180.688	0.01635	-180.688	0.04672	-180.688	0.03945	-180.688	0.00781	-180.688	0.00585
-180.676	0.01636	-180.676	0.04669	-180.676	0.03954	-180.676	0.00783	-180.676	0.00586
-180.665	0.01638	-180.665	0.04666	-180.665	0.03963	-180.665	0.00785	-180.665	0.00587
-180.653	0.0164	-180.653	0.04663	-180.653	0.03971	-180.653	0.00787	-180.653	0.00589
-180.642	0.01641	-180.642	0.04661	-180.642	0.0398	-180.642	0.00788	-180.642	0.0059
-180.63	0.01642	-180.63	0.04658	-180.63	0.03989	-180.63	0.0079	-180.63	0.00591
-180.619	0.01644	-180.619	0.04655	-180.619	0.03998	-180.619	0.00792	-180.619	0.00593
-180.607	0.01645	-180.607	0.04652	-180.607	0.04007	-180.607	0.00794	-180.607	0.00594
-180.595	0.01646	-180.595	0.04649	-180.595	0.04016	-180.595	0.00796	-180.595	0.00596
-180.584	0.01647	-180.584	0.04646	-180.584	0.04025	-180.584	0.00798	-180.584	0.00597
-180.572	0.01647	-180.572	0.04642	-180.572	0.04035	-180.572	0.008	-180.572	0.00599
-180.561	0.01648	-180.561	0.04639	-180.561	0.04044	-180.561	0.00802	-180.561	0.006
-180.549	0.01649	-180.549	0.04636	-180.549	0.04053	-180.549	0.00804	-180.549	0.00602
-180.538	0.01649	-180.538	0.04633	-180.538	0.04062	-180.538	0.00806	-180.538	0.00604
-180.526	0.0165	-180.526	0.04629	-180.526	0.04071	-180.526	0.00808	-180.526	0.00605
-180.515	0.0165	-180.515	0.04626	-180.515	0.0408	-180.515	0.0081	-180.515	0.00607
-180.503	0.0165	-180.503	0.04622	-180.503	0.04089	-180.503	0.00812	-180.503	0.00609
-180.492	0.0165	-180.492	0.04619	-180.492	0.04098	-180.492	0.00814	-180.492	0.00611
-180.48	0.0165	-180.48	0.04615	-180.48	0.04107	-180.48	0.00816	-180.48	0.00613
-180.469	0.0165	-180.469	0.04612	-180.469	0.04116	-180.469	0.00818	-180.469	0.00614
-180.457	0.0165	-180.457	0.04608	-180.457	0.04125	-180.457	0.0082	-180.457	0.00616
-180.446	0.0165	-180.446	0.04604	-180.446	0.04133	-180.446	0.00822	-180.446	0.00618
-180.434	0.01649	-180.434	0.04601	-180.434	0.04142	-180.434	0.00824	-180.434	0.0062
-180.423	0.01649	-180.423	0.04597	-180.423	0.0415	-180.423	0.00827	-180.423	0.00622
-180.411	0.01648	-180.411	0.04593	-180.411	0.04158	-180.411	0.00829	-180.411	0.00624
-180.4	0.01648	-180.4	0.04589	-180.4	0.04167	-180.4	0.00831	-180.4	0.00626
-180.388	0.01647	-180.388	0.04585	-180.388	0.04174	-180.388	0.00833	-180.388	0.00628
-180.377	0.01646	-180.377	0.04581	-180.377	0.04182	-180.377	0.00835	-180.377	0.0063
-180.365	0.01646	-180.365	0.04577	-180.365	0.0419	-180.365	0.00837	-180.365	0.00632
-180.354	0.01645	-180.354	0.04574	-180.354	0.04197	-180.354	0.0084	-180.354	0.00634
-180.342	0.01644	-180.342	0.0457	-180.342	0.04204	-180.342	0.00842	-180.342	0.00636
-180.331	0.01643	-180.331	0.04566	-180.331	0.04211	-180.331	0.00844	-180.331	0.00638
-180.319	0.01642	-180.319	0.04562	-180.319	0.04217	-180.319	0.00846	-180.319	0.0064
-180.308	0.01641	-180.308	0.04558	-180.308	0.04224	-180.308	0.00848	-180.308	0.00642
-180.296	0.01639	-180.296	0.04554	-180.296	0.0423	-180.296	0.00851	-180.296	0.00644
-180.285	0.01638	-180.285	0.0455	-180.285	0.04235	-180.285	0.00853	-180.285	0.00646
-180.273	0.01637	-180.273	0.04546	-180.273	0.04241	-180.273	0.00855	-180.273	0.00648
-180.261	0.01636	-180.261	0.04542	-180.261	0.04246	-180.261	0.00857	-180.261	0.0065
-180.25	0.01634	-180.25	0.04537	-180.25	0.04251	-180.25	0.00859	-180.25	0.00652
-180.238	0.01633	-180.238	0.04533	-180.238	0.04255	-180.238	0.00862	-180.238	0.00654
-180.227	0.01631	-180.227	0.0453	-180.227	0.04259	-180.227	0.00864	-180.227	0.00656
-180.215	0.0163	-180.215	0.04526	-180.215	0.04263	-180.215	0.00866	-180.215	0.00658
-180.204	0.01628	-180.204	0.04522	-180.204	0.04266	-180.204	0.00868	-180.204	0.0066
-180.192	0.01627	-180.192	0.04518	-180.192	0.04269	-180.192	0.0087	-180.192	0.00662
-180.181	0.01625	-180.181	0.04514	-180.181	0.04272	-180.181	0.00872	-180.181	0.00664
-180.169	0.01624	-180.169	0.0451	-180.169	0.04274	-180.169	0.00874	-180.169	0.00666
-180.158	0.01622	-180.158	0.04506	-180.158	0.04276	-180.158	0.00877	-180.158	0.00668
-180.146	0.0162	-180.146	0.04503	-180.146	0.04278	-180.146	0.00879	-180.146	0.0067
-180.135	0.01619	-180.135	0.04499	-180.135	0.04279	-180.135	0.00881	-180.135	0.00672
-180.123	0.01617	-180.123	0.04495	-180.123	0.0428	-180.123	0.00883	-180.123	0.00674
-180.112	0.01615	-180.112	0.04492	-180.112	0.0428	-180.112	0.00885	-180.112	0.00676
-180.1	0.01614	-180.1	0.04488	-180.1	0.0428	-180.1	0.00887	-180.1	0.00678
-180.089	0.01612	-180.089	0.04485	-180.089	0.0428	-180.089	0.00889	-180.089	0.0068
-180.077	0.0161	-180.077	0.04482	-180.077	0.04279	-180.077	0.00891	-180.077	0.00682
-180.066	0.01609	-180.066	0.04479	-180.066	0.04278	-180.066	0.00893	-180.066	0.00684
-180.054	0.01607	-180.054	0.04475	-180.054	0.04277	-180.054	0.00895	-180.054	0.00685
-180.043	0.01606	-180.043	0.04473	-180.043	0.04275	-180.043	0.00896	-180.043	0.00687
-180.031	0.01604	-180.031	0.0447	-180.031	0.04272	-180.031	0.00898	-180.031	0.00689
-180.02	0.01602	-180.02	0.04467	-180.02	0.0427	-180.02	0.009	-180.02	0.00691
-180.008	0.01601	-180.008	0.04464	-180.008	0.04267	-180.008	0.00902	-180.008	0.00693
-179.997	0.01599	-179.997	0.04462	-179.997	0.04263	-179.997	0.00904	-179.997	0.00694
-179.985	0.01598	-179.985	0.04459	-179.985	0.04259	-179.985	0.00905	-179.985	0.00696
-179.974	0.01596	-179.974	0.04457	-179.974	0.04255	-179.974	0.00907	-179.974	0.00698
-179.962	0.01595	-179.962	0.04455	-179.962	0.0425	-179.962	0.00909	-179.962	0.007
-179.95	0.01593	-179.95	0.04453	-179.95	0.04245	-179.95	0.0091	-179.95	0.00701
-179.939	0.01592	-179.939	0.04451	-179.939	0.0424	-179.939	0.00912	-179.939	0.00703
-179.927	0.0159	-179.927	0.04449	-179.927	0.04234	-179.927	0.00913	-179.927	0.00704
-179.916	0.01589	-179.916	0.04448	-179.916	0.04228	-179.916	0.00915	-179.916	0.00706
-179.904	0.01588	-179.904	0.04446	-179.904	0.04222	-179.904	0.00916	-179.904	0.00708
-179.893	0.01586	-179.893	0.04445	-179.893	0.04215	-179.893	0.00918	-179.893	0.00709
-179.881	0.01585	-179.881	0.04444	-179.881	0.04208	-179.881	0.00919	-179.881	0.00711
-179.87	0.01584	-179.87	0.04443	-179.87	0.04201	-179.87	0.00921	-179.87	0.00712
-179.858	0.01583	-179.858	0.04443	-179.858	0.04193	-179.858	0.00922	-179.858	0.00714
-179.847	0.01581	-179.847	0.04442	-179.847	0.04185	-179.847	0.00923	-179.847	0.00715
-179.835	0.0158	-179.835	0.04442	-179.835	0.04177	-179.835	0.00925	-179.835	0.00716
-179.824	0.01579	-179.824	0.04441	-179.824	0.04169	-179.824	0.00926	-179.824	0.00718
-179.812	0.01578	-179.812	0.04441	-179.812	0.0416	-179.812	0.00927	-179.812	0.00719
-179.801	0.01577	-179.801	0.04441	-179.801	0.04151	-179.801	0.00928	-179.801	0.0072
-179.789	0.01576	-179.789	0.04442	-179.789	0.04142	-179.789	0.00929	-179.789	0.00722
-179.778	0.01575	-179.778	0.04442	-179.778	0.04132	-179.778	0.0093	-179.778	0.00723
-179.766	0.01574	-179.766	0.04443	-179.766	0.04122	-179.766	0.00931	-179.766	0.00724
-179.755	0.01573	-179.755	0.04444	-179.755	0.04112	-179.755	0.00932	-179.755	0.00726
-179.743	0.01572	-179.743	0.04445	-179.743	0.04102	-179.743	0.00933	-179.743	0.00727
-179.732	0.01571	-179.732	0.04446	-179.732	0.04092	-179.732	0.00934	-179.732	0.00728
-179.72	0.01571	-179.72	0.04447	-179.72	0.04081	-179.72	0.00935	-179.72	0.00729
-179.709	0.0157	-179.709	0.04449	-179.709	0.04071	-179.709	0.00936	-179.709	0.0073
-179.697	0.01569	-179.697	0.04451	-179.697	0.0406	-179.697	0.00937	-179.697	0.00731
-179.686	0.01568	-179.686	0.04452	-179.686	0.04049	-179.686	0.00938	-179.686	0.00733
-179.674	0.01568	-179.674	0.04455	-179.674	0.04037	-179.674	0.00938	-179.674	0.00734
-179.663	0.01567	-179.663	0.04457	-179.663	0.04026	-179.663	0.00939	-179.663	0.00735
-179.651	0.01566	-179.651	0.04459	-179.651	0.04014	-179.651	0.0094	-179.651	0.00736
-179.64	0.01566	-179.64	0.04462	-179.64	0.04003	-179.64	0.0094	-179.64	0.00737
-179.628	0.01565	-179.628	0.04464	-179.628	0.03991	-179.628	0.00941	-179.628	0.00738
-179.616	0.01564	-179.616	0.04467	-179.616	0.03979	-179.616	0.00942	-179.616	0.00739
-179.605	0.01564	-179.605	0.0447	-179.605	0.03967	-179.605	0.00942	-179.605	0.0074
-179.593	0.01563	-179.593	0.04473	-179.593	0.03955	-179.593	0.00943	-179.593	0.00741
-179.582	0.01563	-179.582	0.04476	-179.582	0.03943	-179.582	0.00943	-179.582	0.00742
-179.57	0.01562	-179.57	0.04479	-179.57	0.0393	-179.57	0.00943	-179.57	0.00743
-179.559	0.01562	-179.559	0.04483	-179.559	0.03918	-179.559	0.00944	-179.559	0.00744
-179.547	0.01561	-179.547	0.04486	-179.547	0.03906	-179.547	0.00944	-179.547	0.00744
-179.536	0.01561	-179.536	0.0449	-179.536	0.03893	-179.536	0.00944	-179.536	0.00745
-179.524	0.0156	-179.524	0.04494	-179.524	0.03881	-179.524	0.00945	-179.524	0.00746
-179.513	0.0156	-179.513	0.04497	-179.513	0.03868	-179.513	0.00945	-179.513	0.00747
-179.501	0.01559	-179.501	0.04501	-179.501	0.03856	-179.501	0.00945	-179.501	0.00748
-179.49	0.01559	-179.49	0.04505	-179.49	0.03843	-179.49	0.00945	-179.49	0.00749
-179.478	0.01558	-179.478	0.04509	-179.478	0.0383	-179.478	0.00945	-179.478	0.00749
-179.467	0.01558	-179.467	0.04513	-179.467	0.03818	-179.467	0.00946	-179.467	0.0075
-179.455	0.01557	-179.455	0.04517	-179.455	0.03805	-179.455	0.00946	-179.455	0.00751
-179.444	0.01557	-179.444	0.04522	-179.444	0.03793	-179.444	0.00946	-179.444	0.00752
-179.432	0.01556	-179.432	0.04526	-179.432	0.0378	-179.432	0.00946	-179.432	0.00752
-179.421	0.01556	-179.421	0.0453	-179.421	0.03767	-179.421	0.00946	-179.421	0.00753
-179.409	0.01555	-179.409	0.04534	-179.409	0.03755	-179.409	0.00946	-179.409	0.00754
-179.398	0.01555	-179.398	0.04538	-179.398	0.03742	-179.398	0.00946	-179.398	0.00754
-179.386	0.01554	-179.386	0.04543	-179.386	0.0373	-179.386	0.00946	-179.386	0.00755
-179.375	0.01554	-179.375	0.04547	-179.375	0.03718	-179.375	0.00945	-179.375	0.00756
-179.363	0.01553	-179.363	0.04551	-179.363	0.03705	-179.363	0.00945	-179.363	0.00756
-179.352	0.01553	-179.352	0.04555	-179.352	0.03693	-179.352	0.00945	-179.352	0.00757
-179.34	0.01552	-179.34	0.0456	-179.34	0.03681	-179.34	0.00945	-179.34	0.00757
-179.329	0.01551	-179.329	0.04564	-179.329	0.03669	-179.329	0.00945	-179.329	0.00758
-179.317	0.01551	-179.317	0.04568	-179.317	0.03657	-179.317	0.00945	-179.317	0.00758
-179.305	0.0155	-179.305	0.04572	-179.305	0.03645	-179.305	0.00944	-179.305	0.00759
-179.294	0.01549	-179.294	0.04576	-179.294	0.03633	-179.294	0.00944	-179.294	0.00759
-179.282	0.01549	-179.282	0.0458	-179.282	0.03621	-179.282	0.00944	-179.282	0.0076
-179.271	0.01548	-179.271	0.04584	-179.271	0.03609	-179.271	0.00943	-179.271	0.0076
-179.259	0.01547	-179.259	0.04587	-179.259	0.03598	-179.259	0.00943	-179.259	0.00761
-179.248	0.01546	-179.248	0.04591	-179.248	0.03586	-179.248	0.00943	-179.248	0.00761
-179.236	0.01545	-179.236	0.04595	-179.236	0.03575	-179.236	0.00942	-179.236	0.00761
-179.225	0.01545	-179.225	0.04598	-179.225	0.03564	-179.225	0.00942	-179.225	0.00762
-179.213	0.01544	-179.213	0.04602	-179.213	0.03553	-179.213	0.00941	-179.213	0.00762
-179.202	0.01543	-179.202	0.04605	-179.202	0.03542	-179.202	0.00941	-179.202	0.00762
-179.19	0.01542	-179.19	0.04608	-179.19	0.03532	-179.19	0.0094	-179.19	0.00763
-179.179	0.01541	-179.179	0.04611	-179.179	0.03521	-179.179	0.0094	-179.179	0.00763
-179.167	0.0154	-179.167	0.04614	-179.167	0.03511	-179.167	0.0094	-179.167	0.00763
-179.156	0.01539	-179.156	0.04617	-179.156	0.03501	-179.156	0.00939	-179.156	0.00763
-179.144	0.01538	-179.144	0.0462	-179.144	0.0349	-179.144	0.00938	-179.144	0.00763
-179.133	0.01536	-179.133	0.04622	-179.133	0.03481	-179.133	0.00938	-179.133	0.00764
-179.121	0.01535	-179.121	0.04625	-179.121	0.03471	-179.121	0.00937	-179.121	0.00764
-179.11	0.01534	-179.11	0.04627	-179.11	0.03462	-179.11	0.00937	-179.11	0.00764
-179.098	0.01533	-179.098	0.04629	-179.098	0.03452	-179.098	0.00936	-179.098	0.00764
-179.087	0.01532	-179.087	0.04631	-179.087	0.03443	-179.087	0.00936	-179.087	0.00764
-179.075	0.0153	-179.075	0.04633	-179.075	0.03435	-179.075	0.00935	-179.075	0.00764
-179.064	0.01529	-179.064	0.04635	-179.064	0.03426	-179.064	0.00935	-179.064	0.00764
-179.052	0.01527	-179.052	0.04637	-179.052	0.03417	-179.052	0.00934	-179.052	0.00764
-179.041	0.01526	-179.041	0.04638	-179.041	0.03409	-179.041	0.00934	-179.041	0.00764
-179.029	0.01525	-179.029	0.04639	-179.029	0.03401	-179.029	0.00933	-179.029	0.00764
-179.018	0.01523	-179.018	0.0464	-179.018	0.03394	-179.018	0.00933	-179.018	0.00763
-179.006	0.01522	-179.006	0.04641	-179.006	0.03386	-179.006	0.00932	-179.006	0.00763
-178.995	0.0152	-178.995	0.04642	-178.995	0.03379	-178.995	0.00932	-178.995	0.00763
-178.983	0.01518	-178.983	0.04643	-178.983	0.03372	-178.983	0.00931	-178.983	0.00763
-178.971	0.01517	-178.971	0.04643	-178.971	0.03365	-178.971	0.00931	-178.971	0.00763
-178.96	0.01515	-178.96	0.04644	-178.96	0.03358	-178.96	0.0093	-178.96	0.00762
-178.948	0.01513	-178.948	0.04644	-178.948	0.03352	-178.948	0.0093	-178.948	0.00762
-178.937	0.01512	-178.937	0.04644	-178.937	0.03346	-178.937	0.00929	-178.937	0.00762
-178.925	0.0151	-178.925	0.04644	-178.925	0.0334	-178.925	0.00929	-178.925	0.00761
-178.914	0.01508	-178.914	0.04644	-178.914	0.03335	-178.914	0.00929	-178.914	0.00761
-178.902	0.01506	-178.902	0.04643	-178.902	0.03329	-178.902	0.00928	-178.902	0.0076
-178.891	0.01504	-178.891	0.04643	-178.891	0.03324	-178.891	0.00928	-178.891	0.0076
-178.879	0.01502	-178.879	0.04642	-178.879	0.03319	-178.879	0.00928	-178.879	0.00759
-178.868	0.015	-178.868	0.04641	-178.868	0.03315	-178.868	0.00928	-178.868	0.00759
-178.856	0.01499	-178.856	0.0464	-178.856	0.0331	-178.856	0.00927	-178.856	0.00758
-178.845	0.01497	-178.845	0.04639	-178.845	0.03306	-178.845	0.00927	-178.845	0.00757
-178.833	0.01495	-178.833	0.04638	-178.833	0.03302	-178.833	0.00927	-178.833	0.00757
-178.822	0.01493	-178.822	0.04636	-178.822	0.03298	-178.822	0.00927	-178.822	0.00756
-178.81	0.0149	-178.81	0.04635	-178.81	0.03295	-178.81	0.00927	-178.81	0.00755
-178.799	0.01488	-178.799	0.04633	-178.799	0.03291	-178.799	0.00927	-178.799	0.00754
-178.787	0.01486	-178.787	0.04631	-178.787	0.03288	-178.787	0.00928	-178.787	0.00753
-178.776	0.01484	-178.776	0.04629	-178.776	0.03285	-178.776	0.00928	-178.776	0.00752
-178.764	0.01482	-178.764	0.04627	-178.764	0.03283	-178.764	0.00928	-178.764	0.00751
-178.753	0.0148	-178.753	0.04625	-178.753	0.0328	-178.753	0.00928	-178.753	0.0075
-178.741	0.01478	-178.741	0.04623	-178.741	0.03278	-178.741	0.00929	-178.741	0.00749
-178.73	0.01476	-178.73	0.0462	-178.73	0.03275	-178.73	0.00929	-178.73	0.00748
-178.718	0.01473	-178.718	0.04618	-178.718	0.03273	-178.718	0.0093	-178.718	0.00747
-178.707	0.01471	-178.707	0.04615	-178.707	0.03272	-178.707	0.0093	-178.707	0.00746
-178.695	0.01469	-178.695	0.04612	-178.695	0.0327	-178.695	0.00931	-178.695	0.00745
-178.684	0.01467	-178.684	0.04609	-178.684	0.03268	-178.684	0.00932	-178.684	0.00744
-178.672	0.01464	-178.672	0.04606	-178.672	0.03267	-178.672	0.00933	-178.672	0.00743
-178.661	0.01462	-178.661	0.04603	-178.661	0.03265	-178.661	0.00933	-178.661	0.00741
-178.649	0.0146	-178.649	0.046	-178.649	0.03264	-178.649	0.00934	-178.649	0.0074
-178.637	0.01457	-178.637	0.04596	-178.637	0.03263	-178.637	0.00935	-178.637	0.00739
-178.626	0.01455	-178.626	0.04593	-178.626	0.03262	-178.626	0.00937	-178.626	0.00737
-178.614	0.01453	-178.614	0.04589	-178.614	0.03261	-178.614	0.00938	-178.614	0.00736
-178.603	0.0145	-178.603	0.04586	-178.603	0.0326	-178.603	0.00939	-178.603	0.00735
-178.591	0.01448	-178.591	0.04582	-178.591	0.03259	-178.591	0.0094	-178.591	0.00733
-178.58	0.01446	-178.58	0.04578	-178.58	0.03258	-178.58	0.00942	-178.58	0.00732
-178.568	0.01443	-178.568	0.04574	-178.568	0.03257	-178.568	0.00943	-178.568	0.0073
-178.557	0.01441	-178.557	0.0457	-178.557	0.03257	-178.557	0.00945	-178.557	0.00729
-178.545	0.01438	-178.545	0.04566	-178.545	0.03256	-178.545	0.00946	-178.545	0.00727
-178.534	0.01436	-178.534	0.04561	-178.534	0.03255	-178.534	0.00948	-178.534	0.00726
-178.522	0.01434	-178.522	0.04557	-178.522	0.03254	-178.522	0.0095	-178.522	0.00724
-178.511	0.01431	-178.511	0.04553	-178.511	0.03254	-178.511	0.00952	-178.511	0.00723
-178.499	0.01429	-178.499	0.04548	-178.499	0.03253	-178.499	0.00954	-178.499	0.00721
-178.488	0.01426	-178.488	0.04543	-178.488	0.03252	-178.488	0.00956	-178.488	0.00719
-178.476	0.01424	-178.476	0.04539	-178.476	0.03251	-178.476	0.00958	-178.476	0.00718
-178.465	0.01421	-178.465	0.04534	-178.465	0.0325	-178.465	0.0096	-178.465	0.00716
-178.453	0.01419	-178.453	0.04529	-178.453	0.03249	-178.453	0.00962	-178.453	0.00715
-178.442	0.01417	-178.442	0.04524	-178.442	0.03248	-178.442	0.00965	-178.442	0.00713
-178.43	0.01414	-178.43	0.04519	-178.43	0.03247	-178.43	0.00967	-178.43	0.00711
-178.419	0.01412	-178.419	0.04514	-178.419	0.03245	-178.419	0.00969	-178.419	0.0071
-178.407	0.01409	-178.407	0.04508	-178.407	0.03244	-178.407	0.00972	-178.407	0.00708
-178.396	0.01407	-178.396	0.04503	-178.396	0.03242	-178.396	0.00974	-178.396	0.00706
-178.384	0.01404	-178.384	0.04498	-178.384	0.03241	-178.384	0.00977	-178.384	0.00705
-178.373	0.01402	-178.373	0.04492	-178.373	0.03239	-178.373	0.00979	-178.373	0.00703
-178.361	0.01399	-178.361	0.04487	-178.361	0.03237	-178.361	0.00982	-178.361	0.00701
-178.35	0.01397	-178.35	0.04481	-178.35	0.03235	-178.35	0.00985	-178.35	0.007
-178.338	0.01395	-178.338	0.04475	-178.338	0.03233	-178.338	0.00988	-178.338	0.00698
-178.326	0.01392	-178.326	0.04469	-178.326	0.0323	-178.326	0.0099	-178.326	0.00696
-178.315	0.0139	-178.315	0.04463	-178.315	0.03228	-178.315	0.00993	-178.315	0.00695
-178.303	0.01387	-178.303	0.04457	-178.303	0.03225	-178.303	0.00996	-178.303	0.00693
-178.292	0.01385	-178.292	0.04451	-178.292	0.03223	-178.292	0.00999	-178.292	0.00692
-178.28	0.01382	-178.28	0.04445	-178.28	0.0322	-178.28	0.01002	-178.28	0.0069
-178.269	0.0138	-178.269	0.04438	-178.269	0.03216	-178.269	0.01005	-178.269	0.00688
-178.257	0.01377	-178.257	0.04432	-178.257	0.03213	-178.257	0.01008	-178.257	0.00687
-178.246	0.01375	-178.246	0.04425	-178.246	0.0321	-178.246	0.01011	-178.246	0.00685
-178.234	0.01372	-178.234	0.04419	-178.234	0.03206	-178.234	0.01014	-178.234	0.00684
-178.223	0.0137	-178.223	0.04412	-178.223	0.03202	-178.223	0.01017	-178.223	0.00682
-178.211	0.01368	-178.211	0.04405	-178.211	0.03198	-178.211	0.0102	-178.211	0.00681
-178.2	0.01365	-178.2	0.04398	-178.2	0.03194	-178.2	0.01023	-178.2	0.00679
-178.188	0.01363	-178.188	0.04391	-178.188	0.0319	-178.188	0.01026	-178.188	0.00678
-178.177	0.0136	-178.177	0.04384	-178.177	0.03186	-178.177	0.01029	-178.177	0.00677
-178.165	0.01358	-178.165	0.04377	-178.165	0.03181	-178.165	0.01032	-178.165	0.00675
-178.154	0.01355	-178.154	0.04369	-178.154	0.03176	-178.154	0.01035	-178.154	0.00674
-178.142	0.01353	-178.142	0.04362	-178.142	0.03171	-178.142	0.01038	-178.142	0.00673
-178.131	0.0135	-178.131	0.04354	-178.131	0.03166	-178.131	0.01042	-178.131	0.00671
-178.119	0.01348	-178.119	0.04346	-178.119	0.03161	-178.119	0.01045	-178.119	0.0067
-178.108	0.01345	-178.108	0.04338	-178.108	0.03156	-178.108	0.01048	-178.108	0.00669
-178.096	0.01343	-178.096	0.04331	-178.096	0.0315	-178.096	0.01051	-178.096	0.00668
-178.085	0.01341	-178.085	0.04322	-178.085	0.03145	-178.085	0.01054	-178.085	0.00667
-178.073	0.01338	-178.073	0.04314	-178.073	0.03139	-178.073	0.01057	-178.073	0.00665
-178.062	0.01336	-178.062	0.04306	-178.062	0.03133	-178.062	0.0106	-178.062	0.00664
-178.05	0.01333	-178.05	0.04298	-178.05	0.03127	-178.05	0.01063	-178.05	0.00663
-178.039	0.01331	-178.039	0.04289	-178.039	0.03121	-178.039	0.01065	-178.039	0.00662
-178.027	0.01328	-178.027	0.0428	-178.027	0.03115	-178.027	0.01068	-178.027	0.00661
-178.016	0.01326	-178.016	0.04272	-178.016	0.03108	-178.016	0.01071	-178.016	0.0066
-178.004	0.01323	-178.004	0.04263	-178.004	0.03102	-178.004	0.01074	-178.004	0.00659
-177.992	0.01321	-177.992	0.04254	-177.992	0.03096	-177.992	0.01077	-177.992	0.00658
[truncated: 19,881 more rows]

## Sheet: Figure 2C&D
Time/ h	Raman Intensity / % S5R	Raman Intensity / % D6R	NMR Intensity / % Q4 MFI	NMR Intensity / % Q4 FAU
0	0	1	0	100
39	0.348302	0.414185	0.479	0.429287
48	0.445972	0.152742	0.792	0.354193
72	0.494246	0	0.979	0
96	1	0	1	0

## Sheet: Figure 4A
	FAU ref	39 h	48 h	72 h	96 h
Pulse number	Conversion (%)	Conversion (%)	Conversion (%)	Conversion (%)	Conversion (%)
1	78.0943	68.6737	95.6288	49.2439	3.33178
2	79.078	68.0821	92.8604	50.6909	3.42423
3	76.8704	70.9356	93.1603	52.5651	2.26136
4	78.3179	69.4761	89.3485	57.9789	2.46776
5	77.9878	63.0469	89.8021	45.4757	2.38238
6	76.5475	63.4954	89.0903	51.0902	2.04607
7	76.1052	65.4722	87.9389	41.3667	1.49694
8	77.9674	60.7451	87.1164	38.6	1.06217
9	79.0606	59.1573	87.3046	39.2191	0.86943
10	77.3829	60.4746	87.39	43.5697	0.70234
11	77.21	55.6529	85.0074	32.7229	0.47911
12	75.0588	58.8008	84.5701	30.8991	0.42463
13	76.2227	56.7321	86.5572	28.1815	0.30566
14	76.7764	59.3857	82.917	30.3673	0
15	78.7382	58.6189	82.1775	30.7007	0
16	78.9318	54.8024	81.4584	29.7165	0
17	73.7437	58.4449	81.8786	26.3063	0
18	76.8284	48.2205	81.1543	27.5135	0
19	78.6035	52.2923	80.9859	24.3428	0
20	77.0586	45.7506	79.3153	24.5814	0

## Sheet: Figure 4B
	FAU ref		39 h		48 h		72 h		96 h
Pulse number	Conversion (%)	DiPBz Selectivity (%)	Conversion (%)	DiPBz Selectivity (%)	Conversion (%)	DiPBz Selectivity (%)	Conversion (%)	DiPBz Selectivity (%)	Conversion (%)	DiPBz Selectivity (%)
1	78.0943	3.5296	68.6737	25.6162	95.6288	3.02826	49.2439	41.735	3.33178	48.9587
2	79.078	4.49777	68.0821	28.5045	92.8604	5.78867	50.6909	43.6845	3.42423	52.3637
3	76.8704	4.08096	70.9356	26.172	93.1603	5.42028	52.5651	46.2584	2.26136	54.2062
4	78.3179	4.62754	69.4761	28.7619	89.3485	9.19215	57.9789	46.4099	2.46776	53.8228
5	77.9878	3.27777	63.0469	34.6628	89.8021	11.2499	45.4757	50.7471	2.38238	53.4031
6	76.5475	4.23339	63.4954	35.2752	89.0903	12.1255	51.0902	48.8567	2.04607	54.3301
7	76.1052	5.63964	65.4722	34.1176	87.9389	13.5417	41.3667	53.0563	1.49694	54.3811
8	77.9674	5.00175	60.7451	37.8854	87.1164	14.2279	38.6	55.2763	1.06217	53.9007
9	79.0606	5.19362	59.1573	38.5646	87.3046	14.7879	39.2191	55.021	0.86943	54.7105
10	77.3829	5.65445	60.4746	39.906	87.39	15.249	43.5697	56.4738	0.70234	52.8856
11	77.21	5.55748	55.6529	41.6353	85.0074	17.8732	32.7229	57.2462	0.47911	52.0451
12	75.0588	5.74274	58.8008	40.3194	84.5701	19.4366	30.8991	59.5605	0.42463	51.8633
13	76.2227	5.72074	56.7321	43.7368	86.5572	16.0253	28.1815	60.8979	0.30566	50.3093
14	76.7764	4.82177	59.3857	42.8564	82.917	22.0928	30.3673	60.5651	0
15	78.7382	5.00387	58.6189	43.7417	82.1775	23.0798	30.7007	61.8687	0
16	78.9318	5.32296	54.8024	44.6539	81.4584	24.0405	29.7165	63.6136	0
17	73.7437	5.81362	58.4449	44.7123	81.8786	23.6959	26.3063	63.8117	0
18	76.8284	5.68714	48.2205	47.8136	81.1543	24.0224	27.5135	63.8102	0
19	78.6035	5.11826	52.2923	50.3585	80.9859	23.76	24.3428	64.6451	0
20	77.0586	5.21557	45.7506	51.0945	79.3153	26.5606	24.5814	65.2693	0

## Sheet: Figure 4C
	FAU ref		39 h		48 h		72 h		96 h
Pulse number	Conversion (%)	Cum + Benz Selectivity (%)	Conversion (%)	Cum + Benz Selectivity (%)	Conversion (%)	Cum + Benz Selectivity (%)	Conversion (%)	Cum + Benz Selectivity (%)	Conversion (%)	Cum + Benz Selectivity (%)
1	78.0943	45.9363	68.6737	37.7426	95.6288	43.9606	49.2439	26.8102	3.33178	18.172
2	79.078	46.7285	68.0821	36.264	92.8604	45.5002	50.6909	25.8948	3.42423	15.8466
3	76.8704	46.6947	70.9356	37.5641	93.1603	45.875	52.5651	24.2145	2.26136	13.8269
4	78.3179	46.9479	69.4761	35.8338	89.3485	43.7624	57.9789	24.5829	2.46776	14.1125
5	77.9878	47.0017	63.0469	31.8178	89.8021	42.5406	45.4757	20.7254	2.38238	14.0437
6	76.5475	46.572	63.4954	31.5028	89.0903	42.0966	51.0902	22.3555	2.04607	12.9904
7	76.1052	45.7239	65.4722	32.3372	87.9389	41.2474	41.3667	19.0323	1.49694	11.9996
8	77.9674	47.7797	60.7451	29.7028	87.1164	41.5313	38.6	17.5668	1.06217	10.7092
9	79.0606	46.8306	59.1573	29.3012	87.3046	40.7948	39.2191	17.6548	0.86943	9.85307
10	77.3829	47.5467	60.4746	28.602	87.39	40.5811	43.5697	17.0902	0.70234	9.33893
11	77.21	47.0862	55.6529	27.3075	85.0074	39.0802	32.7229	15.985	0.47911	8.60367
12	75.0588	46.7581	58.8008	28.3197	84.5701	37.1139	30.8991	14.7526	0.42463	8.07453
13	76.2227	46.7849	56.7321	25.8096	86.5572	39.6842	28.1815	13.7183	0.30566	7.83505
14	76.7764	47.9119	59.3857	26.7923	82.917	36.5597	30.3673	13.7263	0
15	78.7382	47.5659	58.6189	26.2312	82.1775	36.2826	30.7007	13.4389	0
16	78.9318	47.6603	54.8024	25.3409	81.4584	35.5459	29.7165	12.0361	0
17	73.7437	46.8937	58.4449	25.5126	81.8786	35.8259	26.3063	11.5281	0
18	76.8284	47.7181	48.2205	22.9762	81.1543	35.7303	27.5135	11.7452	0
19	78.6035	48.034	52.2923	21.6426	80.9859	36.4562	24.3428	11.2844	0
20	77.0586	48.0348	45.7506	20.8679	79.3153	33.7804	24.5814	10.8776	0

## Sheet: Supplementary Figure 3
FAU ref		39 h		48 h		72 h		96 h
P/P0	Vads (cm3 g-1)	P/P0	Vads (cm3 g-1)	P/P0	Vads (cm3 g-1)	P/P0	Vads (cm3 g-1)	P/P0	Vads (cm3 g-1)
4.9525e-07	0.18756	5.65e-07	0.1852	4.81e-07	0.1874	4.77e-07	0.1841	2.02e-07	0.1879
1.14875e-06	0.65814	1.157e-06	0.6511	9.53e-07	0.6569	9.62e-07	0.6463	3.44e-07	0.6589
1.94333e-06	1.12876	1.768e-06	1.1167	1.382e-06	1.1258	1.432e-06	1.1092	5.17e-07	1.13
2.94109e-06	1.59981	2.39e-06	1.5825	1.779e-06	1.5954	1.88e-06	1.5716	7.02e-07	1.601
4.18171e-06	2.07098	3.04e-06	2.0484	2.166e-06	2.0646	2.302e-06	2.0338	9.06e-07	2.0718
5.67236e-06	2.54218	3.731e-06	2.5139	2.586e-06	2.5348	2.727e-06	2.4971	1.126e-06	2.5438
1.38784e-05	4.41306	4.51e-06	2.9714	3.01e-06	3.0033	3.167e-06	2.9594	1.356e-06	3.015
2.56268e-05	6.29869	5.4e-06	3.4371	3.524e-06	3.4713	3.628e-06	3.4217	1.565e-06	3.486
6.75292e-05	11.0527	1.0626e-05	5.2947	4.087e-06	3.9397	4.123e-06	3.8848	1.764e-06	3.9578
0.000123059	15.7971	1.9644e-05	7.1561	4.754e-06	4.4097	4.658e-06	4.3478	1.969e-06	4.4294
		3.3684e-05	9.003	5.512e-06	4.8795	5.252e-06	4.8103	2.156e-06	4.9007
		0.000102394	13.6888	1.0178e-05	6.755	8.77e-06	6.6469	2.346e-06	5.3725
				1.8577e-05	8.6261	1.4591e-05	8.4863	2.511e-06	5.8442
				3.3585e-05	10.4881	2.5254e-05	10.3555	2.672e-06	6.3154
				0.000129863	15.0987	0.000111116	15.0043	2.839e-06	6.7873
								2.978e-06	7.2583
								3.107e-06	7.7297
								3.224e-06	8.2013
								3.332e-06	8.6721
								3.42e-06	9.144
								3.504e-06	9.6158
								3.574e-06	10.087
								3.658e-06	10.5579
								3.701e-06	11.0294
								3.764e-06	11.5007
								3.805e-06	11.9721
								3.851e-06	12.4429
								3.886e-06	12.9148
								3.919e-06	13.3861
								3.969e-06	13.8575
								3.996e-06	14.3284
								4.018e-06	14.7994
								4.068e-06	15.2709
								4.12e-06	15.7421
								4.172e-06	16.2135
								4.258e-06	16.6843
								4.3e-06	17.156
								4.397e-06	17.6278
								4.44e-06	18.0996
								4.523e-06	18.5705
								4.579e-06	19.0415
								4.633e-06	19.5125
								4.698e-06	19.9842
								4.763e-06	20.4553
								4.835e-06	20.9268
								4.906e-06	21.3986
								4.964e-06	21.8635
								5.051e-06	22.3343
								6.025e-06	24.2246
								6.946e-06	26.1014
								7.902e-06	27.9745
								8.916e-06	29.8797
								9.947e-06	31.7566
								1.1022e-05	33.6311
								1.216e-05	35.5034
								1.3415e-05	37.4097
								1.4763e-05	39.296
								1.623e-05	41.1701
								1.7886e-05	43.0482
								1.9766e-05	44.9282
								2.1926e-05	46.8004
								2.4506e-05	48.6763
								2.759e-05	50.5508
								3.9485e-05	55.301
								6.3296e-05	60.1041

[truncated: 13 more sheets: Supplementary Figure 4, Supplementary Figure 5, Supplementary Figure 6A&B, Supplementary Figure 6C, Supplementary Figure 6D, Supplementary Figure 7A&B, Supplementary Figure 7C, Supplementary Figure 7D, Supplementary Figure 8, Supplementary Figure 9A, Supplementary Figure 9B, Supplementary Figure 9C, Supplementary Figure 13]
